# Supplementary material for: Bis[2-(2-pyridyl­sulfan­yl)eth­yl]ammonium perchlorate
Source: Acta Crystallogr Sect E Struct Rep Online. 2010 Aug 18;66(Pt 9):o2335. doi: 10.1107/S1600536810032216 (PMC3008095; doi:10.1107/S1600536810032216)
Supplement: Supplementary file 1 [file e-66-o2335-sup1.cif]

##############################################################################
###                                                                        ###
###        Electronic paper (Acta Crystallographica Section E)             ###
###                                                                        ###
##############################################################################
#                                                                            #
# This CIF contains the data in a paper accepted for publication in Acta     #
# Crystallographica Section E. It conforms to the requirements of Notes      #
# for Authors for Section E, and has been peer reviewed under the auspices   #
# of the IUCr Commission on Journals.                                        #
#                                                                            #
# Full details of the Crystallographic Information File format               #
# are given in the paper "The Crystallographic Information File (CIF):       #
# a New Standard Archive File for Crystallography" by S. R. Hall, F. H.      #
# Allen and I. D. Brown [Acta Cryst. (1991), A47, 655-685].                  #
#                                                                            #
# The current version of the core CIF dictionary is obtainable from          #
# ftp://ftp.iucr.org/pub/cif_core.dic. The current version number is 2.4.    #
#                                                                            #
# Software is freely available for graphical display of the structure(s) in  #
# this CIF.  For information consult the CIF home page http://www.iucr.org/  #
# cif/home.html                                                              #
#                                                                            #
# This file may be used for bona fide research purposes within the           #
# scientific community so long as proper attribution is given to the journal # 
# article from which it was obtained.                                        #
#                                                                            #
##############################################################################
                                             
data_global
_audit_creation_method     SHELXL-97
_journal_date_recd_electronic     2010-07-21
_journal_date_accepted     2010-08-10
_journal_name_full     'Acta Crystallographica, Section E'
_journal_year     2010
_journal_volume     66
_journal_issue      9
_journal_page_first     o2335
_journal_page_last     o2335
_journal_paper_category     QO
_journal_coeditor_code     BH2303
_publ_contact_author_name     'Dr Seik Weng Ng'
_publ_contact_author_address
;
Department of Chemistry
University of Malaya
50603 Kuala Lumpur
Malaysia
;
_publ_contact_author_email     seikweng@um.edu.my
_publ_contact_author_fax     '03 7967 4193'
_publ_contact_author_phone     '03 7967 6778'
_publ_section_title
;
Bis[2-(2-pyridylsulfanyl)ethyl]ammonium perchlorate
;
loop_
    _publ_author_name
    _publ_author_address
    "Wang, Guo-Qing"
;
Shanghai Sunvea Chemical Materials Science and Technology Co. Ltd
Shanghai 201611
People's Republic of China
;
    "Ma, Cong-Hui"
;
Qingdao University of Science and Technology
Qingdao 266042
People's Republic of China
;
    "Li, Xiao-Feng"
;
Institute of Marine Materials Science and Engineering
Shanghai Maritime University
Shanghai 201306
People's Republic of China
;
    "Li, Wen-Ge"
;
Institute of Marine Materials Science and Engineering
Shanghai Maritime University
Shanghai 201306
People's Republic of China
;
    "Ng, Seik Weng"
;
Department of Chemistry
University of Malaya
50603 Kuala Lumpur
Malaysia
;
data_I
_audit_creation_method     SHELXL97
_chemical_name_systematic
;
Bis[2-(2-pyridylsulfanyl)ethyl]ammonium perchlorate
;
_chemical_name_common     ?
_chemical_formula_moiety     'C14 H18 N3 S2 + , Cl O4 -'
_chemical_formula_sum     'C14 H18 Cl N3 O4 S2'
_chemical_formula_iupac     'C14 H18 N3 S2 + , Cl O4 -'
_chemical_formula_weight     391.88
_chemical_melting_point     ?
_symmetry_cell_setting     monoclinic
_symmetry_space_group_name_H-M     'P 2/n'
_symmetry_space_group_name_Hall     '-P 2yac'
loop_
    _symmetry_equiv_pos_as_xyz
    'x, y, z'
    '-x+1/2, y, -z+1/2'
    '-x, -y, -z'
    'x-1/2, -y, z-1/2'
_cell_length_a     8.1265(6)
_cell_length_b     9.2291(7)
_cell_length_c     11.9872(9)
_cell_angle_alpha     90.00
_cell_angle_beta     97.534(7)
_cell_angle_gamma     90.00
_cell_volume     891.28(12)
_cell_formula_units_Z     2
_cell_measurement_reflns_used     1783
_cell_measurement_theta_min     3.7
_cell_measurement_theta_max     72.5
_cell_measurement_temperature     293(2)
_exptl_crystal_description     prism
_exptl_crystal_colour     yellow
_exptl_crystal_size_max     0.15
_exptl_crystal_size_mid     0.15
_exptl_crystal_size_min     0.10
_exptl_crystal_density_diffrn     1.460
_exptl_crystal_density_meas     ?
_exptl_crystal_density_method     'not measured'
_exptl_crystal_F_000     408
_exptl_absorpt_coefficient_mu     4.305
_exptl_absorpt_correction_type     multi-scan
_exptl_absorpt_process_details     '(CrysAlis RED; Oxford Diffraction, 2009)'
_exptl_absorpt_correction_T_min     0.345
_exptl_absorpt_correction_T_max     1.000
_diffrn_ambient_temperature     293(2)
_diffrn_radiation_type     CuK\a
_diffrn_radiation_wavelength     1.54184
_diffrn_radiation_source     'fine-focus sealed tube'
_diffrn_radiation_monochromator     graphite
_diffrn_measurement_device_type     'Oxford Xcalibur Sapphire-3'
_diffrn_measurement_method     \w
_diffrn_detector_area_resol_mean     16.0855
_diffrn_reflns_number     3124
_diffrn_reflns_av_R_equivalents     0.0196
_diffrn_reflns_av_sigmaI/netI     0.0242
_diffrn_reflns_theta_min     4.79
_diffrn_reflns_theta_max     72.67
_diffrn_reflns_theta_full     72.67
_diffrn_measured_fraction_theta_max     0.977
_diffrn_measured_fraction_theta_full     0.977
_diffrn_reflns_limit_h_min     -6
_diffrn_reflns_limit_h_max     9
_diffrn_reflns_limit_k_min     -11
_diffrn_reflns_limit_k_max     10
_diffrn_reflns_limit_l_min     -14
_diffrn_reflns_limit_l_max     14
_diffrn_standards_number     0
_diffrn_standards_interval_count     0
_diffrn_standards_interval_time     0
_diffrn_standards_decay_%     0
_reflns_number_total     1736
_reflns_number_gt     1427
_reflns_threshold_expression     I>2\s(I)
_refine_ls_structure_factor_coef     Fsqd
_refine_ls_matrix_type     full
_refine_ls_R_factor_all     0.0789
_refine_ls_R_factor_gt     0.0710
_refine_ls_wR_factor_gt     0.2058
_refine_ls_wR_factor_ref     0.2141
_refine_ls_goodness_of_fit_ref     1.106
_refine_ls_restrained_S_all     1.111
_refine_ls_number_reflns     1736
_refine_ls_number_parameters     120
_refine_ls_number_restraints     9
_refine_ls_number_constraints     0
_refine_ls_hydrogen_treatment     constr
_refine_ls_weighting_scheme     calc
_refine_ls_weighting_details
       'calc w = 1/[\s^2^(Fo^2^)+(0.1333P)^2^+0.2886P] where P=(Fo^2^+2Fc^2^)/3'
_atom_sites_solution_hydrogens     geom
_atom_sites_solution_primary     direct
_atom_sites_solution_secondary     difmap
_refine_ls_shift/su_max     0.000
_refine_ls_shift/su_mean     0.000
_refine_diff_density_max     0.409
_refine_diff_density_min     -0.656
_refine_ls_extinction_method     'SHELXL97 (Sheldrick, 2008)'
_refine_ls_extinction_coef     0.077(7)
_refine_ls_extinction_expression
                                  'Fc^*^=kFc[1+0.001xFc^2^\l^3^/sin(2\q)]^-1/4^'
loop_
    _atom_type_symbol
    _atom_type_description
    _atom_type_scat_dispersion_real
    _atom_type_scat_dispersion_imag
    _atom_type_scat_source
    'C' 'C' 0.0181 0.0091
                         'International Tables Vol C Tables 4.2.6.8 and 6.1.1.4'
    'H' 'H' 0.0000 0.0000
                         'International Tables Vol C Tables 4.2.6.8 and 6.1.1.4'
    'N' 'N' 0.0311 0.0180
                         'International Tables Vol C Tables 4.2.6.8 and 6.1.1.4'
    'O' 'O' 0.0492 0.0322
                         'International Tables Vol C Tables 4.2.6.8 and 6.1.1.4'
    'S' 'S' 0.3331 0.5567
                         'International Tables Vol C Tables 4.2.6.8 and 6.1.1.4'
    'Cl' 'Cl' 0.3639 0.7018
                         'International Tables Vol C Tables 4.2.6.8 and 6.1.1.4'
_computing_data_collection     'CrysAlis Pro (Oxford Diffraction, 2009)'
_computing_cell_refinement     'CrysAlis Pro (Oxford Diffraction, 2009)'
_computing_data_reduction     'CrysAlis Pro (Oxford Diffraction, 2009)'
_computing_structure_solution     'SHELXS97 (Sheldrick, 2008)'
_computing_structure_refinement     'SHELXL97 (Sheldrick, 2008)'
_computing_molecular_graphics     'X-SEED (Barbour, 2001)'
_computing_publication_material     'publCIF (Westrip, 2010)'
loop_
    _atom_site_type_symbol
    _atom_site_label
    _atom_site_fract_x
    _atom_site_fract_y
    _atom_site_fract_z
    _atom_site_U_iso_or_equiv
    _atom_site_adp_type
    _atom_site_calc_flag
    _atom_site_refinement_flags
    _atom_site_occupancy
    _atom_site_disorder_assembly
    _atom_site_disorder_group
    Cl Cl1 0.7500 -0.07951(11) 0.7500 0.0585(5) Uani d SD 1 . .
    S S1 0.15849(15) 0.6905(2) 0.51373(9) 0.1143(7) Uani d . 1 . .
    O O1 0.7006(6) -0.1628(4) 0.8355(3) 0.1259(15) Uani d D 1 A .
    O O2 0.6180(11) -0.001(2) 0.6944(18) 0.231(14) Uani d PD 0.50 A 1
    O O2' 0.8847(16) 0.0079(15) 0.7855(10) 0.184(11) Uani d PD 0.50 A 2
    N N1 0.4045(4) 0.6093(3) 0.6688(2) 0.0637(8) Uani d . 1 . .
    N N2 0.2500 0.8558(5) 0.7500 0.0789(13) Uani d S 1 . .
    H H2 0.3345 0.8007 0.7463 0.095 Uiso calc PR 1.00 . .
    C C1 0.2997(4) 0.5641(5) 0.5824(3) 0.0703(10) Uani d . 1 . .
    C C2 0.2947(7) 0.4216(6) 0.5433(4) 0.0947(16) Uani d . 1 . .
    H H2A 0.2197 0.3938 0.4817 0.114 Uiso calc R 1 . .
    C C3 0.4023(10) 0.3248(6) 0.5977(6) 0.108(2) Uani d . 1 . .
    H H3 0.4022 0.2290 0.5736 0.130 Uiso calc R 1 . .
    C C4 0.5080(8) 0.3672(5) 0.6857(5) 0.1001(16) Uani d . 1 . .
    H H4 0.5815 0.3016 0.7244 0.120 Uiso calc R 1 . .
    C C5 0.5067(6) 0.5111(5) 0.7187(3) 0.0844(12) Uani d . 1 . .
    H H5 0.5823 0.5401 0.7796 0.101 Uiso calc R 1 . .
    C C6 0.2658(7) 0.8617(6) 0.5449(5) 0.115(2) Uani d . 1 . .
    H H6A 0.3843 0.8432 0.5566 0.137 Uiso calc R 1 . .
    H H6B 0.2433 0.9242 0.4796 0.137 Uiso calc R 1 . .
    C C7 0.2201(7) 0.9415(5) 0.6454(6) 0.114(2) Uani d . 1 . .
    H H7A 0.2841 1.0304 0.6551 0.137 Uiso calc R 1 . .
    H H7B 0.1036 0.9677 0.6318 0.137 Uiso calc R 1 . .
loop_
    _atom_site_aniso_label
    _atom_site_aniso_U_11
    _atom_site_aniso_U_22
    _atom_site_aniso_U_33
    _atom_site_aniso_U_12
    _atom_site_aniso_U_13
    _atom_site_aniso_U_23
    Cl1 0.0546(7) 0.0504(6) 0.0705(7) 0.000 0.0085(4) 0.000
    S1 0.0748(8) 0.1960(17) 0.0662(7) 0.0179(8) -0.0137(5) 0.0078(7)
    O1 0.178(4) 0.106(2) 0.101(3) 0.005(3) 0.046(3) 0.039(2)
    O2 0.107(12) 0.31(3) 0.29(2) 0.088(14) 0.074(13) 0.21(2)
    O2' 0.185(18) 0.188(15) 0.198(14) -0.139(14) 0.098(13) -0.118(12)
    N1 0.0638(17) 0.0756(18) 0.0492(14) -0.0023(13) -0.0020(12) -0.0074(12)
    N2 0.077(3) 0.061(2) 0.103(4) 0.000 0.030(3) 0.000
    C1 0.0612(19) 0.104(3) 0.0463(16) -0.0205(18) 0.0108(13) -0.0068(17)
    C2 0.100(3) 0.119(4) 0.069(2) -0.050(3) 0.025(2) -0.036(3)
    C3 0.155(5) 0.076(3) 0.108(4) -0.032(3) 0.071(4) -0.020(3)
    C4 0.143(5) 0.076(3) 0.089(3) 0.022(3) 0.043(3) 0.008(2)
    C5 0.098(3) 0.090(3) 0.062(2) 0.016(2) -0.0026(19) -0.005(2)
    C6 0.100(3) 0.137(4) 0.113(4) 0.027(3) 0.037(3) 0.071(4)
    C7 0.095(3) 0.082(3) 0.174(5) 0.024(3) 0.052(4) 0.054(3)
loop_
    _geom_bond_atom_site_label_1
    _geom_bond_atom_site_label_2
    _geom_bond_site_symmetry_2
    _geom_bond_distance
    _geom_bond_publ_flag
    Cl1 O2' . 1.381(4) ?
    Cl1 O1 2_656 1.383(3) ?
    Cl1 O1 . 1.383(3) ?
    Cl1 O2 . 1.391(4) ?
    S1 C1 . 1.763(4) ?
    S1 C6 . 1.820(7) ?
    N1 C1 . 1.319(4) ?
    N1 C5 . 1.319(5) ?
    N2 C7 . 1.475(6) ?
    N2 C7 2_556 1.475(6) ?
    N2 H2 . 0.8600 ?
    C1 C2 . 1.395(7) ?
    C2 C3 . 1.357(8) ?
    C2 H2A . 0.9300 ?
    C3 C4 . 1.329(10) ?
    C3 H3 . 0.9300 ?
    C4 C5 . 1.387(7) ?
    C4 H4 . 0.9300 ?
    C5 H5 . 0.9300 ?
    C6 C7 . 1.500(9) ?
    C6 H6A . 0.9700 ?
    C6 H6B . 0.9700 ?
    C7 H7A . 0.9700 ?
    C7 H7B . 0.9700 ?
loop_
    _geom_angle_atom_site_label_1
    _geom_angle_atom_site_label_2
    _geom_angle_atom_site_label_3
    _geom_angle_site_symmetry_1
    _geom_angle_site_symmetry_3
    _geom_angle
    _geom_angle_publ_flag
    O2' Cl1 O1 . 2_656 104.9(8) ?
    O2' Cl1 O1 . . 113.1(4) ?
    O1 Cl1 O1 2_656 . 112.4(3) ?
    O2' Cl1 O2 . . 111.9(4) ?
    O1 Cl1 O2 2_656 . 102.5(12) ?
    O1 Cl1 O2 . . 111.4(4) ?
    O2 Cl1 O2 2_656 . 117(2) ?
    C1 S1 C6 . . 102.3(2) ?
    C1 N1 C5 . . 116.3(4) ?
    C7 N2 C7 . 2_556 115.2(6) ?
    C7 N2 H2 . . 108.5 ?
    C7 N2 H2 2_556 . 108.5 ?
    N1 C1 C2 . . 123.3(4) ?
    N1 C1 S1 . . 118.1(3) ?
    C2 C1 S1 . . 118.6(3) ?
    C3 C2 C1 . . 118.1(4) ?
    C3 C2 H2A . . 121.0 ?
    C1 C2 H2A . . 121.0 ?
    C4 C3 C2 . . 119.8(5) ?
    C4 C3 H3 . . 120.1 ?
    C2 C3 H3 . . 120.1 ?
    C3 C4 C5 . . 118.7(5) ?
    C3 C4 H4 . . 120.6 ?
    C5 C4 H4 . . 120.6 ?
    N1 C5 C4 . . 123.8(5) ?
    N1 C5 H5 . . 118.1 ?
    C4 C5 H5 . . 118.1 ?
    C7 C6 S1 . . 115.4(3) ?
    C7 C6 H6A . . 108.4 ?
    S1 C6 H6A . . 108.4 ?
    C7 C6 H6B . . 108.4 ?
    S1 C6 H6B . . 108.4 ?
    H6A C6 H6B . . 107.5 ?
    N2 C7 C6 . . 112.9(4) ?
    N2 C7 H7A . . 109.0 ?
    C6 C7 H7A . . 109.0 ?
    N2 C7 H7B . . 109.0 ?
    C6 C7 H7B . . 109.0 ?
    H7A C7 H7B . . 107.8 ?
loop_
    _geom_torsion_atom_site_label_1
    _geom_torsion_atom_site_label_2
    _geom_torsion_atom_site_label_3
    _geom_torsion_atom_site_label_4
    _geom_torsion_site_symmetry_1
    _geom_torsion_site_symmetry_2
    _geom_torsion_site_symmetry_3
    _geom_torsion_site_symmetry_4
    _geom_torsion
    _geom_torsion_publ_flag
    C5 N1 C1 C2 . . . . -0.5(5) ?
    C5 N1 C1 S1 . . . . 179.2(3) ?
    C6 S1 C1 N1 . . . . 25.3(3) ?
    C6 S1 C1 C2 . . . . -155.0(3) ?
    N1 C1 C2 C3 . . . . 0.6(6) ?
    S1 C1 C2 C3 . . . . -179.1(3) ?
    C1 C2 C3 C4 . . . . 0.1(7) ?
    C2 C3 C4 C5 . . . . -0.9(8) ?
    C1 N1 C5 C4 . . . . -0.3(6) ?
    C3 C4 C5 N1 . . . . 1.0(8) ?
    C1 S1 C6 C7 . . . . -94.7(4) ?
    C7 N2 C7 C6 2_556 . . . 154.1(5) ?
    S1 C6 C7 N2 . . . . 58.4(5) ?
loop_
    _geom_hbond_atom_site_label_D
    _geom_hbond_atom_site_label_H
    _geom_hbond_atom_site_label_A
    _geom_hbond_site_symmetry_A
    _geom_hbond_distance_DH
    _geom_hbond_distance_HA
    _geom_hbond_distance_DA
    _geom_hbond_angle_DHA
    _geom_hbond_publ_flag
    N2 H2 N1 . 0.86 2.11 2.832(5) 141 yes
