# Supplementary material for: Bis[2-(2-pyridyl­sulfan­yl)eth­yl]ammonium perchlorate
Source: Acta Crystallogr Sect E Struct Rep Online. 2010 Aug 18;66(Pt 9):o2335. doi: 10.1107/S1600536810032216 (PMC3008095; doi:10.1107/S1600536810032216)
Supplement: Supplementary file 2 [file e-66-o2335-Isup2.hkl]

# 
# h,k,l, Fc-squared, Fo-squared, sigma(Fo-squared) and status flag 
# 
data_I
_shelx_title '  P2/n' 
_shelx_refln_list_code          4 
_shelx_F_calc_maximum      159.34 
_exptl_crystal_F_000       408.00 
_reflns_d_resolution_high  0.8076 
 
loop_ 
 _symmetry_equiv_pos_as_xyz 
 'x, y, z' 
 '-x+1/2, y, -z+1/2' 
 '-x, -y, -z' 
 'x-1/2, -y, z-1/2' 
 
_cell_length_a     8.1265 
_cell_length_b     9.2291 
_cell_length_c    11.9872 
_cell_angle_alpha  90.000 
_cell_angle_beta   97.534 
_cell_angle_gamma  90.000 
 
_shelx_F_squared_multiplier     1.000 
 
loop_ 
 _refln_index_h 
 _refln_index_k 
 _refln_index_l 
 _refln_F_squared_calc 
 _refln_F_squared_meas 
 _refln_F_squared_sigma 
 _refln_observed_status 
   2   0   0     8807.61     7578.45     26.72 o 
   4   0   0      175.05      149.08      3.49 o 
   6   0   0        6.39        5.72      1.35 o 
   8   0   0       35.85       31.87      2.15 o 
   0   1   0       34.67       27.54      0.61 o 
   1   1   0     1701.38     1663.62      6.99 o 
   2   1   0     4493.99     3683.87     23.20 o 
   3   1   0       45.76       54.04      2.52 o 
   4   1   0      344.83      269.16      3.37 o 
   5   1   0      332.69      333.62      4.25 o 
   6   1   0      345.64      340.26      6.66 o 
   7   1   0       35.75       24.91      0.85 o 
   8   1   0       44.62       40.69      1.34 o 
   9   1   0        0.02        0.85      0.93 o 
   0   2   0     1146.39     1302.14      6.55 o 
   1   2   0      605.67      632.10     10.80 o 
   2   2   0       15.55       16.94      0.74 o 
   3   2   0      134.21      177.50      3.66 o 
   4   2   0      521.64      595.45      8.05 o 
   5   2   0       25.30       36.96      2.29 o 
   6   2   0      156.53      162.92      4.97 o 
   7   2   0        4.95        5.26      0.70 o 
   8   2   0       15.47        9.71      0.97 o 
   9   2   0        4.74        9.47      1.70 o 
   0   3   0      799.29     1043.88      6.61 o 
   1   3   0       32.70       36.70      1.56 o 
   2   3   0      354.34      339.47      6.63 o 
   3   3   0      272.98      205.98      4.12 o 
   4   3   0      989.77     1049.58     11.92 o 
   5   3   0       10.20        4.19      1.49 o 
   6   3   0       22.36       10.72      0.98 o 
   7   3   0        1.61        2.98      0.99 o 
   8   3   0        0.11        0.94      1.00 o 
   9   3   0       19.29       23.78      1.53 o 
   0   4   0     1352.34     1291.11      8.71 o 
   1   4   0       74.05      112.44      1.60 o 
   2   4   0      451.64      448.55      3.99 o 
   3   4   0        6.58        3.65      1.43 o 
   4   4   0       77.28       74.40      3.48 o 
   5   4   0      377.04      403.00      8.67 o 
   6   4   0       63.75       52.86      2.36 o 
   7   4   0       96.40      119.02      3.52 o 
   8   4   0        4.95        5.47      1.09 o 
   9   4   0        0.51        0.06      1.18 o 
   0   5   0      126.79       96.26      2.52 o 
   1   5   0       11.78       11.78      0.78 o 
   2   5   0      110.30      114.21      3.78 o 
   3   5   0       13.11       11.42      1.81 o 
   4   5   0      103.83      103.98      4.52 o 
   5   5   0       86.16       72.95      3.37 o 
   6   5   0        2.40        1.04      1.45 o 
   7   5   0       33.34       41.98      2.62 o 
   8   5   0        8.09       11.31      1.42 o 
   0   6   0        3.21        1.96      0.80 o 
   1   6   0       14.51       12.40      0.82 o 
   2   6   0      227.66      223.13     33.83 o 
   3   6   0       54.83       65.85      3.68 o 
   4   6   0       98.61       72.01      3.18 o 
   5   6   0        7.98        5.04      0.96 o 
   6   6   0       46.43       39.98      2.59 o 
   7   6   0        4.69        5.31      1.22 o 
   8   6   0        0.10        0.42      0.95 o 
   0   7   0       24.11       38.68      2.01 o 
   1   7   0        4.29        4.49      0.83 o 
   2   7   0        8.96        3.40      1.73 o 
   3   7   0       79.99       63.12      2.14 o 
   4   7   0       45.04       34.80      1.51 o 
   5   7   0        5.73        5.18      0.95 o 
   6   7   0        4.76        3.95      0.88 o 
   7   7   0        0.32        0.17      0.71 o 
   0   8   0       40.23       35.36      2.51 o 
   1   8   0       72.33       59.47      1.61 o 
   2   8   0      126.39      109.37      2.19 o 
   3   8   0       12.27       15.21      1.23 o 
   4   8   0        8.23        6.74      0.99 o 
   5   8   0       30.26       41.70      2.20 o 
   6   8   0        3.56        2.37      0.68 o 
   7   8   0       16.42       17.39      1.16 o 
   0   9   0       26.08       25.08      2.20 o 
   1   9   0       44.73       55.97      1.60 o 
   2   9   0        1.31        2.31      0.88 o 
   3   9   0       35.61       26.68      1.46 o 
   4   9   0        7.49       10.02      1.07 o 
   5   9   0       19.30       14.74      0.92 o 
   6   9   0        0.56        1.08      0.68 o 
   0  10   0        0.03        0.57      1.25 o 
   1  10   0       15.93       18.90      1.28 o 
   2  10   0        3.16        4.51      0.89 o 
   3  10   0       28.53       28.27      1.35 o 
   4  10   0        1.02        0.20      0.49 o 
   0  11   0        0.64        0.98      1.07 o 
   1  11   0        7.08        4.51      1.31 o 
   2  11   0        1.77        5.56      1.34 o 
  -9   0   1      113.10      118.21      3.96 o 
  -7   0   1      227.09      219.18      4.27 o 
  -5   0   1        2.09        0.82      0.90 o 
  -3   0   1      350.24      424.24     14.56 o 
  -1   0   1      287.75      318.30     21.80 o 
   1   0   1      490.05      423.09      3.17 o 
   3   0   1     1297.01     1307.00      9.65 o 
   5   0   1      130.75      117.23      3.47 o 
   7   0   1       58.36       62.20      1.74 o 
   9   0   1        0.26       -0.46      1.20 o 
  -9   1   1        0.92        0.82      1.37 o 
  -8   1   1       15.49        9.85      0.78 o 
  -7   1   1        0.64        1.09      0.56 o 
  -6   1   1       15.06       11.10      1.64 o 
  -5   1   1       45.44       66.34      3.38 o 
  -4   1   1      576.08      578.29      4.92 o 
  -3   1   1       51.04       98.99      3.40 o 
  -2   1   1     8090.94     6730.49     28.99 o 
  -1   1   1      919.79     1047.91     10.39 o 
   0   1   1     2759.64     2904.80      8.93 o 
   1   1   1     3902.55     2706.84     11.83 o 
   2   1   1       81.74       82.37      8.16 o 
   3   1   1       18.38       28.53      1.04 o 
   4   1   1       40.04       71.95      1.80 o 
   5   1   1       94.48       86.70      2.20 o 
   6   1   1      166.95      152.45      4.38 o 
   7   1   1      197.05      191.77      2.27 o 
   8   1   1       94.73       91.50      2.21 o 
   9   1   1       13.02        7.97      1.07 o 
  -9   2   1        1.38        1.06      0.76 o 
  -8   2   1      103.76      101.74      2.76 o 
  -7   2   1        2.68        2.65      0.63 o 
  -6   2   1      125.67      122.76      4.28 o 
  -5   2   1      159.18      177.22      4.72 o 
  -4   2   1      259.92      270.06      5.32 o 
  -3   2   1      304.41      311.73      9.96 o 
  -2   2   1       89.17       82.72      0.87 o 
  -1   2   1      808.83      944.59      3.21 o 
   0   2   1     4435.85     4332.40     26.22 o 
   1   2   1      126.97      139.25      4.89 o 
   2   2   1     3859.36     2945.85     16.17 o 
   3   2   1     1495.94     1588.22     12.02 o 
   4   2   1     2117.25     2021.65     16.14 o 
   5   2   1       43.67       43.41      2.45 o 
   6   2   1       18.87       20.41      2.15 o 
   7   2   1       54.90       62.77      2.24 o 
   8   2   1        0.14        0.95      0.98 o 
   9   2   1       27.69       27.78      2.20 o 
  -9   3   1        7.86       12.11      1.83 o 
  -8   3   1       29.23       34.94      1.41 o 
  -7   3   1       31.11       40.68      1.50 o 
  -6   3   1      262.17      281.70      3.70 o 
  -5   3   1       47.54       38.03      2.58 o 
  -4   3   1      123.41       94.20      3.48 o 
  -3   3   1      224.51      204.58      4.44 o 
  -2   3   1      110.56       71.56      1.34 o 
  -1   3   1       60.53       61.99      1.82 o 
   0   3   1     2649.74     2658.35     25.34 o 
   1   3   1       34.18       36.53      1.30 o 
   2   3   1     1644.16     1809.91     46.56 o 
   3   3   1      383.02      378.99      7.79 o 
   4   3   1      333.26      325.64      6.35 o 
   5   3   1       65.23       69.89      3.30 o 
   6   3   1      213.29      198.48      5.38 o 
   7   3   1        8.29       10.47      1.24 o 
   8   3   1       10.51       12.88      1.37 o 
   9   3   1        2.16        4.22      1.42 o 
  -9   4   1        3.30        4.78      1.44 o 
  -8   4   1        3.72        4.02      1.04 o 
  -7   4   1        0.15        0.48      0.93 o 
  -6   4   1       47.78       50.85      2.07 o 
  -5   4   1       19.98       18.65      2.31 o 
  -4   4   1      511.05      528.16      9.02 o 
  -3   4   1      342.59      384.57      6.97 o 
  -2   4   1     2045.50     2091.70      8.30 o 
  -1   4   1        9.83       11.71      0.69 o 
   0   4   1       73.10       93.12      1.59 o 
   1   4   1      124.22      190.26      3.19 o 
   2   4   1      248.68      348.47     13.60 o 
   3   4   1      167.49      128.68      2.27 o 
   4   4   1        6.05        5.08      1.42 o 
   5   4   1        2.14        1.19      1.30 o 
   6   4   1       64.53       77.75      2.40 o 
   7   4   1       11.04        9.99      1.15 o 
   8   4   1       32.97       41.13      2.28 o 
   9   4   1        1.64        2.48      1.09 o 
  -9   5   1        4.40        9.03      1.37 o 
  -8   5   1        9.67       10.66      1.75 o 
  -7   5   1       28.90       33.55      2.05 o 
  -6   5   1       34.53       32.36      2.64 o 
  -5   5   1       20.71       12.31      1.80 o 
  -4   5   1       77.45       62.15      3.56 o 
  -3   5   1       23.51       22.83      2.24 o 
  -2   5   1       38.82       36.80      0.90 o 
  -1   5   1        0.26        0.68      0.40 o 
   0   5   1      104.81       90.38      1.74 o 
   1   5   1      329.19      395.49     18.82 o 
   2   5   1        6.69        7.90      0.86 o 
   3   5   1      450.06      453.25      7.57 o 
   4   5   1       67.89       73.00      3.76 o 
   5   5   1      105.00       90.87      3.62 o 
   6   5   1        0.41        0.83      1.24 o 
   7   5   1       12.22       13.55      0.99 o 
   8   5   1        0.41        0.32      0.82 o 
  -8   6   1        0.94        0.48      1.09 o 
  -7   6   1       22.09       24.40      2.22 o 
  -6   6   1       42.35       32.43      2.60 o 
  -5   6   1      110.37      107.69      4.29 o 
  -4   6   1        1.23        3.20      1.21 o 
  -3   6   1      275.94      308.01      7.54 o 
  -2   6   1        3.30        1.09      0.55 o 
  -1   6   1       35.50       39.41      1.30 o 
   0   6   1        3.58        7.08      1.15 o 
   1   6   1       12.80       13.60      2.04 o 
   2   6   1       21.29       11.95      1.08 o 
   3   6   1       12.83        9.36      1.69 o 
   4   6   1       16.48       15.57      1.57 o 
   5   6   1       24.15       21.56      1.57 o 
   6   6   1        9.41       12.65      1.70 o 
   7   6   1       12.13       17.67      1.26 o 
   8   6   1        0.62        1.64      0.89 o 
  -7   7   1        0.35        1.49      0.75 o 
  -6   7   1       17.43       15.19      1.17 o 
  -5   7   1       30.26       29.78      1.60 o 
  -4   7   1        0.04       -0.46      1.00 o 
  -3   7   1       66.12       44.45      1.83 o 
  -2   7   1       18.25       14.20      2.05 o 
  -1   7   1      106.91      106.01      8.46 o 
   0   7   1        2.06        3.23      0.91 o 
   1   7   1       53.07       78.45     10.50 o 
   2   7   1       39.32       32.74      1.14 o 
   3   7   1      143.60      145.89      5.89 o 
   4   7   1       18.45       17.63      1.12 o 
   5   7   1       73.43       57.18      2.69 o 
   6   7   1        4.13        4.03      1.27 o 
   7   7   1       25.35       15.99      2.11 o 
  -7   8   1       11.42       10.01      1.05 o 
  -6   8   1        0.11        0.70      0.65 o 
  -5   8   1        7.66        2.86      0.81 o 
  -4   8   1        5.12        3.68      0.72 o 
  -3   8   1       13.09       16.23      1.98 o 
  -2   8   1       25.26       28.43      2.45 o 
  -1   8   1        7.98       14.76      1.33 o 
   0   8   1        0.24        1.23      1.01 o 
   1   8   1       36.14       41.00      1.44 o 
   2   8   1        2.56        1.31      0.90 o 
   3   8   1       22.95       20.02      1.10 o 
   4   8   1       19.26       16.24      1.24 o 
   5   8   1        7.25        8.88      1.34 o 
   6   8   1        1.36        4.40      1.06 o 
  -6   9   1        4.75        7.40      0.90 o 
  -5   9   1        0.62        2.92      0.99 o 
  -4   9   1       18.99       16.74      1.22 o 
  -3   9   1        0.11       -0.15      0.87 o 
  -2   9   1       31.98       24.67      1.87 o 
  -1   9   1        0.49        2.04      0.71 o 
   0   9   1       23.68       21.71      1.53 o 
   1   9   1        1.33        1.26      0.66 o 
   2   9   1        5.96       13.71      2.31 o 
   3   9   1        9.89        6.06      1.21 o 
   4   9   1        4.62        6.85      0.74 o 
   5   9   1        2.24        1.30      0.88 o 
   6   9   1        1.66        0.22      0.62 o 
  -4  10   1        8.50        9.95      0.74 o 
  -3  10   1        7.13       12.84      1.42 o 
  -2  10   1        9.22        8.47      0.98 o 
  -1  10   1        5.97        8.86      0.81 o 
   0  10   1       30.67       33.09      1.67 o 
   1  10   1        2.87        0.89      0.76 o 
   2  10   1       26.42       28.80      1.37 o 
   3  10   1        7.85        6.22      0.90 o 
   4  10   1        1.66        1.83      0.62 o 
  -2  11   1       16.18       26.56      1.91 o 
  -1  11   1       11.68        9.67      1.44 o 
   0  11   1        6.17        9.29      1.27 o 
   1  11   1       16.27       21.78      1.70 o 
   2  11   1        7.48        8.29      1.31 o 
  -8   0   2       28.61       19.59      2.18 o 
  -6   0   2      328.68      290.48     12.20 o 
  -4   0   2      646.93      691.81      7.16 o 
  -2   0   2     4342.90     4930.08     11.60 o 
   0   0   2      438.47      628.86     27.47 o 
   2   0   2       16.01       28.03      1.14 o 
   4   0   2     1140.43     1065.03      9.76 o 
   6   0   2      686.09      628.02      8.87 o 
   8   0   2      159.35      132.30      4.55 o 
  -9   1   2       18.03       28.62      2.33 o 
  -8   1   2       65.67       66.33      1.62 o 
  -7   1   2        1.36        0.27      0.54 o 
  -6   1   2       52.51       56.72      3.00 o 
  -5   1   2      259.38      310.69      8.38 o 
  -4   1   2        0.21        0.27      0.46 o 
  -3   1   2       52.71       40.00      1.09 o 
  -2   1   2    11309.93    10296.05     32.42 o 
  -1   1   2      643.86      790.70      5.65 o 
   0   1   2     3688.42     3772.60     16.19 o 
   1   1   2     4618.30     3668.73     14.02 o 
   2   1   2     1360.27     1254.86      8.75 o 
   3   1   2      511.12      453.35     11.26 o 
   4   1   2        0.41        0.86      0.65 o 
   5   1   2       24.27       28.28      1.35 o 
   6   1   2        6.09        7.67      1.35 o 
   7   1   2       40.21       28.27      1.60 o 
   8   1   2        0.90        1.97      1.05 o 
   9   1   2        4.89        7.35      1.81 o 
  -9   2   2        0.31        0.56      0.94 o 
  -8   2   2       23.88       30.53      1.24 o 
  -7   2   2       30.66       31.99      1.62 o 
  -6   2   2       16.67        9.23      1.55 o 
  -5   2   2      436.40      409.14      6.98 o 
  -4   2   2      169.44      248.50      4.93 o 
  -3   2   2        2.18        3.32      0.45 o 
  -2   2   2       88.33       82.94      0.95 o 
  -1   2   2      717.74      728.29      3.05 o 
   0   2   2     4137.08     4983.10     18.26 o 
   1   2   2      249.02      337.11      3.79 o 
   2   2   2       69.22       77.10      1.39 o 
   3   2   2      694.04      601.04      7.00 o 
   4   2   2        0.26        1.41      1.10 o 
   5   2   2      477.39      421.23      7.15 o 
   6   2   2        9.59        6.33      0.82 o 
   7   2   2      170.81      157.00      4.97 o 
   8   2   2        8.23        6.85      1.17 o 
   9   2   2        2.43        2.35      1.38 o 
  -9   3   2       12.10       14.18      1.23 o 
  -8   3   2        0.00        1.19      0.78 o 
  -7   3   2       83.91       93.91      1.92 o 
  -6   3   2      190.51      174.65      3.79 o 
  -5   3   2       95.74      108.00      3.99 o 
  -4   3   2      334.05      322.16      6.21 o 
  -3   3   2      370.75      376.56      3.32 o 
  -2   3   2        1.78        2.05      0.32 o 
  -1   3   2      127.64       75.77      1.08 o 
   0   3   2      440.77      409.57     26.20 o 
   1   3   2      117.82      154.34      3.10 o 
   2   3   2      196.55      179.76      2.41 o 
   3   3   2      152.27      113.89      2.11 o 
   4   3   2       21.26       40.24      2.42 o 
   5   3   2      435.64      458.79      7.99 o 
   6   3   2       97.75       89.13      1.99 o 
   7   3   2       33.01       34.99      1.93 o 
   8   3   2        0.78        0.52      0.95 o 
   9   3   2        7.29        6.44      1.32 o 
  -9   4   2        8.05        9.97      1.63 o 
  -8   4   2        2.44        1.90      1.03 o 
  -7   4   2        5.77        7.88      0.91 o 
  -6   4   2       27.49       30.07      2.33 o 
  -5   4   2        4.20        2.75      1.67 o 
  -4   4   2       30.80       26.73      2.32 o 
  -3   4   2       41.12       31.08      1.02 o 
  -2   4   2      120.84      139.49      3.30 o 
  -1   4   2      166.22      151.54      2.05 o 
   0   4   2        0.48        1.41      0.82 o 
   1   4   2     1377.65     1445.37     22.36 o 
   2   4   2      600.66      719.17      5.44 o 
   3   4   2      212.08      191.97      2.94 o 
   4   4   2       30.14       23.29      2.07 o 
   5   4   2        4.16        5.75      1.62 o 
   6   4   2       10.33       10.44      1.35 o 
   7   4   2       10.94       14.80      1.04 o 
   8   4   2        4.42        5.71      1.00 o 
  -9   5   2        0.04        0.08      1.13 o 
  -8   5   2       16.52       18.71      2.30 o 
  -7   5   2        2.69        4.43      1.18 o 
  -6   5   2       55.05       51.39      3.39 o 
  -5   5   2       94.09       96.92      4.26 o 
  -4   5   2      545.01      547.65     10.01 o 
  -3   5   2       16.53       12.19      1.53 o 
  -2   5   2      163.83      170.69      5.58 o 
  -1   5   2      123.63       93.62      2.67 o 
   0   5   2       17.15       27.96      1.63 o 
   1   5   2       42.68       49.00      1.58 o 
   2   5   2        0.70        2.05      0.77 o 
   3   5   2       10.72        6.77      1.63 o 
   4   5   2      214.45      208.22      5.95 o 
   5   5   2       36.67       32.74      2.27 o 
   6   5   2       21.98       20.23      1.38 o 
   7   5   2        7.66        7.76      0.83 o 
   8   5   2        2.75        6.90      1.33 o 
  -8   6   2        6.83        9.61      1.50 o 
  -7   6   2       10.30       13.63      2.05 o 
  -6   6   2       36.77       39.45      2.97 o 
  -5   6   2        1.47        4.88      1.67 o 
  -4   6   2        4.24        5.38      1.24 o 
  -3   6   2       20.73       10.98      1.93 o 
  -2   6   2      106.08      121.05      2.68 o 
  -1   6   2       36.55       41.54      1.96 o 
   0   6   2       21.74       32.54      1.84 o 
   1   6   2       61.63       54.60      6.51 o 
   2   6   2       81.11       99.86      6.20 o 
   3   6   2       17.65       17.74      3.08 o 
   4   6   2        1.64        1.08      1.17 o 
   5   6   2      111.09      116.72      3.73 o 
   6   6   2       22.72       24.44      3.86 o 
   7   6   2        6.06        9.26      1.24 o 
  -7   7   2       12.64       16.58      1.76 o 
  -6   7   2       27.01       19.92      1.28 o 
  -5   7   2        0.14        0.26      1.36 o 
  -4   7   2      176.83      171.05      4.28 o 
  -3   7   2       74.79       50.14      2.02 o 
  -2   7   2       76.51       90.25      9.65 o 
  -1   7   2       11.38       11.27      1.04 o 
   0   7   2      227.64      215.08      9.72 o 
   1   7   2       20.57       14.51      1.48 o 
   2   7   2       33.06       25.03      2.71 o 
   3   7   2        8.94        7.51      1.02 o 
   4   7   2       37.57       39.79      1.70 o 
   5   7   2       27.90       25.11      1.90 o 
   6   7   2        3.45        1.74      1.09 o 
   7   7   2        2.30        5.65      1.02 o 
  -7   8   2        4.04        5.01      0.87 o 
  -6   8   2        5.26        2.81      0.74 o 
  -5   8   2       37.86       24.22      1.37 o 
  -4   8   2       11.11        4.96      1.01 o 
  -3   8   2       26.72       17.60      1.37 o 
  -2   8   2       35.77       33.63      2.49 o 
  -1   8   2       27.86       32.08      1.75 o 
   0   8   2        4.44        0.96      1.07 o 
   1   8   2       77.07       91.84      2.42 o 
   2   8   2       37.49       41.40      1.73 o 
   3   8   2        8.77        3.06      0.93 o 
   4   8   2        7.24        4.58      0.76 o 
   5   8   2        1.59       -0.21      0.98 o 
   6   8   2        7.65        6.57      1.09 o 
  -6   9   2        3.53        3.36      0.78 o 
  -5   9   2       12.95       14.62      0.92 o 
  -4   9   2        7.14        3.82      0.87 o 
  -3   9   2       28.86       35.65      1.62 o 
  -2   9   2        2.17        2.06      1.50 o 
  -1   9   2       45.87       37.00      1.83 o 
   0   9   2       36.23       42.60      1.99 o 
   1   9   2       48.75       47.31      1.82 o 
   2   9   2        1.43        1.83      0.75 o 
   3   9   2       40.94       49.15      1.57 o 
   4   9   2        0.47        0.55      0.70 o 
   5   9   2        7.27       12.38      1.14 o 
  -4  10   2        0.77        0.28      0.81 o 
  -3  10   2       16.86       16.73      1.15 o 
  -2  10   2        0.22        1.38      0.78 o 
  -1  10   2       29.57       32.19      1.18 o 
   0  10   2        1.24        1.47      0.98 o 
   1  10   2       19.48       21.04      2.12 o 
   2  10   2        0.06        0.77      1.39 o 
   3  10   2       16.60       20.82      1.86 o 
   0  11   2        4.51        2.94      1.08 o 
   1  11   2       10.07       17.95      1.50 o 
   2  11   2        0.90        0.94      0.96 o 
  -9   0   3        0.25        1.14      1.33 o 
  -7   0   3       46.52       35.38      2.43 o 
  -5   0   3       25.10       22.04      1.89 o 
  -3   0   3      167.70      179.33      2.17 o 
  -1   0   3    25388.74    18435.60     59.12 o 
   1   0   3      483.03      634.90     17.07 o 
   3   0   3        1.05        1.21      0.51 o 
   5   0   3      159.31      174.15      4.14 o 
   7   0   3      155.62      125.26      4.51 o 
   9   0   3       29.50       25.05      1.93 o 
  -9   1   3       15.90       20.22      2.07 o 
  -8   1   3       55.06       52.69      1.53 o 
  -7   1   3      102.98      116.01      1.81 o 
  -6   1   3      162.65      149.28      4.79 o 
  -5   1   3        5.09        5.94      0.73 o 
  -4   1   3      158.86      184.92      5.18 o 
  -3   1   3       25.14       15.21      0.74 o 
  -2   1   3     1893.09     2161.54      8.11 o 
  -1   1   3      915.28     1039.03      3.16 o 
   0   1   3       33.79       26.36      0.72 o 
   1   1   3     1463.62     1453.87      5.65 o 
   2   1   3     2310.68     2116.91      7.99 o 
   3   1   3      201.84      147.51      2.24 o 
   4   1   3      597.76      593.47      4.97 o 
   5   1   3      123.95      120.08      2.50 o 
   6   1   3       13.61       14.71      1.46 o 
   7   1   3       28.34       27.01      1.34 o 
   8   1   3        5.73       10.05      1.20 o 
   9   1   3       10.03        6.57      1.39 o 
  -9   2   3        9.47        9.35      1.17 o 
  -8   2   3       18.72       20.96      1.09 o 
  -7   2   3       19.79       21.12      1.04 o 
  -6   2   3       10.68        8.24      1.79 o 
  -5   2   3        2.50        7.73      0.99 o 
  -4   2   3      342.22      376.96     27.81 o 
  -3   2   3        1.20        1.44      0.38 o 
  -2   2   3     2461.59     2539.15      8.03 o 
  -1   2   3      743.93      768.86      5.08 o 
   0   2   3       92.06      100.77      1.35 o 
   1   2   3      616.43      738.75      3.03 o 
   2   2   3      319.80      338.92      5.22 o 
   3   2   3     1125.14     1143.21     18.10 o 
   4   2   3       78.19       94.55      3.02 o 
   5   2   3      206.43      198.51      4.77 o 
   6   2   3       61.34       62.89      2.18 o 
   7   2   3        0.24        0.30      0.92 o 
   8   2   3       19.87       23.42      2.38 o 
   9   2   3        3.89        6.52      1.36 o 
  -9   3   3        0.06        0.74      0.89 o 
  -8   3   3       12.31       14.74      1.41 o 
  -7   3   3        0.17        0.80      0.69 o 
  -6   3   3      108.74       93.29      1.92 o 
  -5   3   3        5.33        4.04      1.50 o 
  -4   3   3      447.65      443.76     25.17 o 
  -3   3   3      302.98      328.26      5.81 o 
  -2   3   3      130.21      124.65      1.85 o 
  -1   3   3     2530.11     2807.87     25.82 o 
   0   3   3       36.42       30.46      1.49 o 
   1   3   3      339.11      325.63      4.46 o 
   2   3   3      110.34       69.57      1.46 o 
   3   3   3     1073.41      993.68     10.00 o 
   4   3   3        0.48        0.97      1.05 o 
   5   3   3        5.25        3.87      1.13 o 
   6   3   3       21.73       24.53      1.17 o 
   7   3   3       24.04       25.43      2.20 o 
   8   3   3       51.36       59.59      3.08 o 
   9   3   3        7.03       10.31      1.41 o 
  -9   4   3        2.00        3.03      1.32 o 
  -8   4   3       57.81       65.16      4.16 o 
  -7   4   3        1.94        0.81      0.81 o 
  -6   4   3      197.00      205.79      4.11 o 
  -5   4   3        7.84        5.24      1.92 o 
  -4   4   3       28.54       23.91      1.53 o 
  -3   4   3        0.35        0.89      0.66 o 
  -2   4   3      108.22       84.11      3.35 o 
  -1   4   3      116.35      112.54      3.26 o 
   0   4   3       42.11       36.41      1.80 o 
   1   4   3        4.21        2.91      0.72 o 
   2   4   3      103.52       97.88      4.63 o 
   3   4   3      210.73      219.23      3.31 o 
   4   4   3      252.54      269.70      6.07 o 
   5   4   3       91.27       79.95      2.85 o 
   6   4   3       10.99       18.90      1.08 o 
   7   4   3        1.59        1.54      0.75 o 
   8   4   3        8.72       14.81      1.75 o 
  -8   5   3        7.63        8.94      2.01 o 
  -7   5   3        1.73        2.54      1.85 o 
  -6   5   3       16.42       14.47      2.29 o 
  -5   5   3      158.11      183.51      6.07 o 
  -4   5   3      108.67      100.13     10.90 o 
  -3   5   3      171.05      187.74      4.64 o 
  -2   5   3       97.94       83.26      2.82 o 
  -1   5   3      121.75      110.02      3.05 o 
   0   5   3        3.39        0.60      0.90 o 
   1   5   3      114.55      105.27      2.29 o 
   2   5   3       59.34       70.94      1.99 o 
   3   5   3        0.02        1.68      0.77 o 
   4   5   3       53.82       55.15      3.19 o 
   5   5   3        5.18        6.31      1.45 o 
   6   5   3       24.92       27.15      1.47 o 
   7   5   3       32.98       37.60      2.07 o 
   8   5   3        8.99       12.09      1.33 o 
  -8   6   3        2.53        2.64      1.38 o 
  -7   6   3       17.11       18.42      2.22 o 
  -6   6   3        0.02       -0.23      1.52 o 
  -5   6   3       44.46       34.86      2.87 o 
  -4   6   3       22.29       21.61      1.56 o 
  -3   6   3      327.30      292.48      4.48 o 
  -2   6   3       42.16       30.52      2.27 o 
  -1   6   3      118.62      138.24     15.51 o 
   0   6   3        1.76        1.23      0.78 o 
   1   6   3      347.35      411.31     20.24 o 
   2   6   3       28.58       24.20      1.35 o 
   3   6   3      328.47      304.54      8.07 o 
   4   6   3       34.42       29.46      2.06 o 
   5   6   3       93.27       96.01      3.53 o 
   6   6   3        3.46        4.66      1.33 o 
   7   6   3        0.53        0.08      0.73 o 
  -7   7   3       13.68       11.23      1.69 o 
  -6   7   3        0.73        0.87      0.89 o 
  -5   7   3       53.87       41.65      2.92 o 
  -4   7   3       32.69       33.80      1.79 o 
  -3   7   3       19.48       30.41      1.73 o 
  -2   7   3       10.77        8.87      1.21 o 
  -1   7   3      120.79      154.61      9.95 o 
   0   7   3        0.09        1.40      1.48 o 
   1   7   3       20.78       26.26      1.22 o 
   2   7   3       38.70       42.86      1.74 o 
   3   7   3       96.70       85.93      2.39 o 
   4   7   3       21.57       21.96      1.09 o 
   5   7   3       10.93       17.75      1.71 o 
   6   7   3        0.13       -0.06      1.00 o 
   7   7   3        9.70       17.04      1.23 o 
  -7   8   3        1.01        0.45      0.82 o 
  -6   8   3        9.30       13.31      0.97 o 
  -5   8   3        7.10        7.05      1.76 o 
  -4   8   3        9.05        9.10      1.17 o 
  -3   8   3       40.94       33.08      1.78 o 
  -2   8   3       40.66       22.45      1.54 o 
  -1   8   3       27.17       22.17      1.28 o 
   0   8   3       33.21       34.34      1.33 o 
   1   8   3      140.00      138.37      2.97 o 
   2   8   3        0.24        2.09      0.89 o 
   3   8   3       18.07       17.97      1.02 o 
   4   8   3        5.15        7.09      0.80 o 
   5   8   3       11.75       10.30      1.30 o 
   6   8   3        4.19        3.58      0.84 o 
  -5   9   3        0.04        0.04      0.63 o 
  -4   9   3        6.94        3.77      1.02 o 
  -3   9   3        0.10       -0.04      0.91 o 
  -2   9   3       10.38       12.41      2.36 o 
  -1   9   3        0.63        0.47      1.03 o 
   0   9   3       27.40       29.91      1.75 o 
   1   9   3        3.20        1.60      1.49 o 
   2   9   3       20.62       16.14      2.17 o 
   3   9   3        8.09       10.80      0.83 o 
   4   9   3        8.56        6.57      1.47 o 
   5   9   3        1.38        1.51      0.73 o 
  -4  10   3       17.01       19.64      1.29 o 
  -3  10   3        5.06        3.98      1.06 o 
  -2  10   3        9.56       10.07      1.03 o 
  -1  10   3        7.63        4.03      0.69 o 
   0  10   3        8.20        9.67      1.57 o 
   1  10   3        0.10        0.41      1.39 o 
   2  10   3       17.84       20.77      1.96 o 
   3  10   3        0.04        2.05      1.15 o 
   0  11   3        4.33        3.44      0.92 o 
   1  11   3        5.19        6.65      1.12 o 
  -8   0   4      113.80      149.14      4.95 o 
  -6   0   4       21.24       24.37      2.10 o 
  -4   0   4      180.38      192.91      4.57 o 
  -2   0   4     1442.15     1542.44     12.54 o 
   0   0   4     3375.35     3511.89    139.50 o 
   2   0   4      892.47      817.26     16.99 o 
   4   0   4        3.87        5.48      0.75 o 
   6   0   4      207.94      191.13      5.42 o 
   8   0   4        7.31        5.04      1.53 o 
  -9   1   4        2.92        2.88      0.99 o 
  -8   1   4       27.78       33.19      1.80 o 
  -7   1   4       14.33       14.24      1.03 o 
  -6   1   4       33.49       26.03      2.30 o 
  -5   1   4       16.77       12.35      1.20 o 
  -4   1   4       32.16       42.67      1.65 o 
  -3   1   4      280.12      288.08      3.55 o 
  -2   1   4      529.41      583.58      3.31 o 
  -1   1   4      778.13      870.25     11.20 o 
   0   1   4        2.02        7.45      0.50 o 
   1   1   4     1563.93     1491.90      7.58 o 
   2   1   4       25.27       18.35      0.69 o 
   3   1   4        2.32        5.54      0.49 o 
   4   1   4      320.74      294.36      3.07 o 
   5   1   4      567.05      516.01      7.18 o 
   6   1   4      372.80      362.52      5.13 o 
   7   1   4       90.05       80.52      2.63 o 
   8   1   4        6.23        3.97      0.99 o 
   9   1   4        0.01       -0.15      1.15 o 
  -9   2   4       10.96       15.04      1.85 o 
  -8   2   4       17.48       14.68      1.18 o 
  -7   2   4        0.16        1.20      0.59 o 
  -6   2   4      159.03      144.87     12.36 o 
  -5   2   4        0.79        1.21      1.39 o 
  -4   2   4      656.55      697.95     17.67 o 
  -3   2   4      681.78      801.66      5.88 o 
  -2   2   4       35.12       39.64      0.89 o 
  -1   2   4       55.69       74.08      3.29 o 
   0   2   4       14.76       15.60      0.56 o 
   1   2   4      439.20      444.74      6.43 o 
   2   2   4      804.17      899.88      8.01 o 
   3   2   4      438.33      465.75      3.66 o 
   4   2   4        9.70        7.44      1.07 o 
   5   2   4       59.86       33.27      2.05 o 
   6   2   4       53.64       53.70      2.07 o 
   7   2   4        0.08        0.05      1.38 o 
   8   2   4       22.75       17.94      2.10 o 
   9   2   4       16.12       20.32      1.67 o 
  -9   3   4        3.39        3.45      1.50 o 
  -8   3   4        1.53        1.07      1.00 o 
  -7   3   4       15.01       18.92      1.26 o 
  -6   3   4      102.23       97.69      2.21 o 
  -5   3   4        0.41        2.40      1.69 o 
  -4   3   4      220.74      203.83      5.41 o 
  -3   3   4      152.91      118.42      3.39 o 
  -2   3   4      286.99      271.74      2.80 o 
  -1   3   4     1321.72     1485.18      7.21 o 
   0   3   4       14.56       18.19      1.66 o 
   1   3   4     1034.61     1253.18     15.45 o 
   2   3   4       71.55       81.66      2.55 o 
   3   3   4      248.45      232.03      3.22 o 
   4   3   4      149.54      150.11      4.06 o 
   5   3   4      162.47      152.18      3.19 o 
   6   3   4       78.40       91.76      2.22 o 
   7   3   4        1.51        2.00      0.93 o 
   8   3   4        3.94        5.25      1.47 o 
  -9   4   4        3.80        3.88      0.85 o 
  -8   4   4        1.60        2.68      0.98 o 
  -7   4   4       60.00       67.40      2.63 o 
  -6   4   4       65.61       74.29      4.24 o 
  -5   4   4      300.98      259.00      6.67 o 
  -4   4   4      163.35      173.78      5.31 o 
  -3   4   4     1102.67     1099.11     16.44 o 
  -2   4   4       27.49       33.87      1.08 o 
  -1   4   4       24.44       10.99      1.27 o 
   0   4   4       29.10       62.08      1.60 o 
   1   4   4       19.57       33.42      1.29 o 
   2   4   4      355.26      338.04     11.01 o 
   3   4   4      136.19      144.36     11.75 o 
   4   4   4        0.08       15.22      1.68 o 
   5   4   4      214.09      235.68      3.88 o 
   6   4   4        0.20        1.19      0.72 o 
   7   4   4       68.38       68.41      1.73 o 
   8   4   4        7.80       11.43      1.51 o 
  -8   5   4       19.06       20.22      2.34 o 
  -7   5   4       12.75        8.77      1.20 o 
  -6   5   4        0.11       -0.17      1.94 o 
  -5   5   4      127.41      109.41      5.08 o 
  -4   5   4        1.26        3.70      1.69 o 
  -3   5   4       72.24       79.61      7.65 o 
  -2   5   4       78.78      107.08      2.72 o 
  -1   5   4      805.42      909.32      9.44 o 
   0   5   4      346.97      436.48     10.90 o 
   1   5   4      393.17      447.63      4.82 o 
   2   5   4       94.77       96.61      2.38 o 
   3   5   4      296.35      281.74      4.15 o 
   4   5   4       81.93       90.95      3.27 o 
   5   5   4       14.33       15.80      1.70 o 
   6   5   4        0.96        0.57      1.14 o 
   7   5   4        5.04        3.35      0.70 o 
  -8   6   4        4.00        3.40      1.39 o 
  -7   6   4        8.86        9.44      2.01 o 
  -6   6   4       88.00       99.34      4.78 o 
  -5   6   4        1.29        0.31      1.74 o 
  -4   6   4      150.84      163.24      3.65 o 
  -3   6   4       42.72       53.68      2.82 o 
  -2   6   4       50.93       44.59      1.70 o 
  -1   6   4       57.30       54.09      2.44 o 
   0   6   4        5.76        5.66      0.91 o 
   1   6   4       71.06       56.19      1.94 o 
   2   6   4       64.53       60.22      2.69 o 
   3   6   4        1.31        3.33      0.73 o 
   4   6   4        0.43        0.98      1.04 o 
   5   6   4        9.42       13.06      1.62 o 
   6   6   4        2.82        6.46      1.26 o 
   7   6   4        1.29        0.08      0.65 o 
  -7   7   4        5.83        6.54      1.51 o 
  -6   7   4        1.80        1.35      0.84 o 
  -5   7   4        0.08       -1.42      1.51 o 
  -4   7   4       19.10        9.75      1.29 o 
  -3   7   4       11.83       15.25      1.37 o 
  -2   7   4        3.66        2.95      1.10 o 
  -1   7   4       63.92       78.30      2.39 o 
   0   7   4       15.88       29.19      2.49 o 
   1   7   4       51.21       56.38      2.49 o 
   2   7   4       13.75       19.52      1.17 o 
   3   7   4       19.39       16.37      1.00 o 
   4   7   4       36.32       30.32      1.51 o 
   5   7   4        0.11        0.78      1.02 o 
   6   7   4        9.55        7.61      1.18 o 
  -6   8   4        4.13        2.73      0.71 o 
  -5   8   4       21.38       24.93      2.21 o 
  -4   8   4        1.02        2.46      1.36 o 
  -3   8   4       58.70       61.73      4.36 o 
  -2   8   4       27.01       34.33      1.89 o 
  -1   8   4       46.63       46.65      1.73 o 
   0   8   4        4.83        5.64      1.02 o 
   1   8   4       67.21       62.79      3.49 o 
   2   8   4       11.17       10.53      2.11 o 
   3   8   4       32.76       39.35      1.64 o 
   4   8   4        0.65        1.76      0.69 o 
   5   8   4        6.29       15.16      1.34 o 
   6   8   4        0.21        1.04      0.48 o 
  -5   9   4       18.24       12.85      0.88 o 
  -4   9   4        0.69        2.09      1.15 o 
  -3   9   4       45.04       32.64      2.32 o 
  -2   9   4        7.25        4.36      1.01 o 
  -1   9   4       66.42       61.96      2.91 o 
   0   9   4        0.74        1.53      1.39 o 
   1   9   4       27.16       39.66      2.85 o 
   2   9   4        6.60        6.21      1.87 o 
   3   9   4       28.85       31.24      1.60 o 
   4   9   4        1.18        2.63      0.65 o 
   5   9   4        6.19        2.93      0.64 o 
  -4  10   4        0.41        2.59      0.79 o 
  -3  10   4        6.89        4.98      1.02 o 
  -2  10   4        0.01       -0.27      0.89 o 
  -1  10   4       17.05       19.90      1.62 o 
   0  10   4        2.06        0.27      1.20 o 
   1  10   4       27.54       32.05      2.21 o 
   2  10   4        2.46        1.93      1.28 o 
   3  10   4        3.72        2.89      0.97 o 
  -9   0   5       32.18       31.50      2.40 o 
  -7   0   5      105.47      104.27      4.07 o 
  -5   0   5       46.53       55.54      2.87 o 
  -3   0   5     2400.41     2729.28     12.05 o 
  -1   0   5      360.51      379.13      5.24 o 
   1   0   5      330.45      406.49     11.61 o 
   3   0   5      931.11      774.82     17.31 o 
   5   0   5      402.16      354.77      5.80 o 
   7   0   5       20.37       16.75      2.02 o 
  -9   1   5        2.28        2.01      0.94 o 
  -8   1   5        0.23       -0.18      0.97 o 
  -7   1   5        3.50        4.39      1.02 o 
  -6   1   5        0.41       -0.68      0.84 o 
  -5   1   5        1.72        2.21      0.85 o 
  -4   1   5      689.88      658.35      6.14 o 
  -3   1   5     2051.63     2308.13      9.92 o 
  -2   1   5      294.91      316.59      3.00 o 
  -1   1   5      416.18      454.54      4.03 o 
   0   1   5      121.47      146.79      3.82 o 
   1   1   5      415.32      478.42      3.66 o 
   2   1   5        0.28        0.59      0.36 o 
   3   1   5        5.14        2.57      0.52 o 
   4   1   5       98.48       81.53      1.89 o 
   5   1   5        5.69        5.27      1.14 o 
   6   1   5        0.42        0.53      1.08 o 
   7   1   5        3.97        1.92      0.98 o 
   8   1   5       52.93       53.27      1.92 o 
  -9   2   5        4.69        6.47      1.44 o 
  -8   2   5       58.71       76.60      2.54 o 
  -7   2   5        0.06       -0.34      0.75 o 
  -6   2   5      154.71      145.39      3.44 o 
  -5   2   5        2.23        0.96      1.43 o 
  -4   2   5       62.93       72.20      2.78 o 
  -3   2   5      376.62      372.47      4.19 o 
  -2   2   5       43.40       41.87      1.10 o 
  -1   2   5     2844.07     3324.03     12.89 o 
   0   2   5      129.29      165.03      6.48 o 
   1   2   5        1.17        0.47      0.44 o 
   2   2   5      464.04      378.25      3.08 o 
   3   2   5       38.58       47.17      1.26 o 
   4   2   5      628.75      617.10     22.31 o 
   5   2   5        1.54        1.81      0.56 o 
   6   2   5      138.46      131.51      2.90 o 
   7   2   5       41.54       34.28      2.70 o 
   8   2   5        0.30        1.70      1.42 o 
  -9   3   5        1.62        2.68      1.12 o 
  -8   3   5       42.65       51.47      2.16 o 
  -7   3   5       52.18       50.83      1.78 o 
  -6   3   5      110.42      114.30      3.04 o 
  -5   3   5       72.55       62.39      3.54 o 
  -4   3   5      347.42      326.26     22.45 o 
  -3   3   5       45.15       36.53      2.92 o 
  -2   3   5       14.96        5.93      0.60 o 
  -1   3   5      307.31      376.59      3.73 o 
   0   3   5       11.73       22.50      1.42 o 
   1   3   5      605.26      740.93      5.33 o 
   2   3   5      249.82      254.18      4.75 o 
   3   3   5      272.64      262.43      3.79 o 
   4   3   5      250.33      267.77      5.21 o 
   5   3   5      124.14       96.09      2.06 o 
   6   3   5        8.51       10.62      0.77 o 
   7   3   5        2.39        4.27      1.50 o 
   8   3   5        4.07        3.34      1.26 o 
  -9   4   5        0.49        0.33      0.91 o 
  -8   4   5        0.06       -0.01      1.02 o 
  -7   4   5        8.30       11.29      1.70 o 
  -6   4   5        0.48        0.47      1.04 o 
  -5   4   5        2.03        2.18      1.10 o 
  -4   4   5       83.50       86.00      2.73 o 
  -3   4   5       92.72       98.42      2.80 o 
  -2   4   5      276.91      273.60      3.25 o 
  -1   4   5       58.36       60.36      2.52 o 
   0   4   5      195.35      179.78      4.37 o 
   1   4   5       15.34       22.35      2.01 o 
   2   4   5        4.71        3.15      1.21 o 
   3   4   5       29.11       31.37      1.53 o 
   4   4   5        0.05        0.66      0.92 o 
   5   4   5        0.03        2.06      0.91 o 
   6   4   5       32.90       35.43      1.16 o 
   7   4   5        0.18        0.00      0.81 o 
   8   4   5       25.38       33.88      1.78 o 
  -8   5   5        1.92        1.90      0.80 o 
  -7   5   5        6.47        3.36      1.06 o 
  -6   5   5       11.19       16.12      2.41 o 
  -5   5   5      132.75      133.82      5.71 o 
  -4   5   5        0.14        0.33      1.36 o 
  -3   5   5       42.74       46.02      2.97 o 
  -2   5   5       36.86       32.73      6.03 o 
  -1   5   5        3.17        1.91      1.14 o 
   0   5   5        0.21       -0.04      1.29 o 
   1   5   5      228.66      252.94      5.67 o 
   2   5   5        1.48        2.96      1.19 o 
   3   5   5      361.26      388.95     19.18 o 
   4   5   5        0.38        1.45      1.12 o 
   5   5   5        5.19        6.03      1.39 o 
   6   5   5        4.25        5.98      1.35 o 
   7   5   5        0.03        0.21      0.74 o 
  -8   6   5        0.78        1.61      1.17 o 
  -7   6   5       26.70       28.36      2.92 o 
  -6   6   5        2.64        5.93      2.11 o 
  -5   6   5       11.43       17.44      2.45 o 
  -4   6   5        3.70        4.56      1.99 o 
  -3   6   5      204.07      236.26     12.48 o 
  -2   6   5       90.58       78.04      4.32 o 
  -1   6   5      258.41      297.94      5.87 o 
   0   6   5      115.90      118.56      3.92 o 
   1   6   5      154.03      158.51      4.63 o 
   2   6   5       14.97       11.88      1.11 o 
   3   6   5        4.38        2.87      0.92 o 
   4   6   5       42.33       45.06      2.45 o 
   5   6   5       41.93       50.01      2.55 o 
   6   6   5        0.44        2.81      1.13 o 
   7   6   5       20.18       20.72      1.19 o 
  -7   7   5       11.08       12.17      1.63 o 
  -6   7   5        1.56        0.89      1.45 o 
  -5   7   5      109.59      111.88      4.78 o 
  -4   7   5       20.35       15.29      2.35 o 
  -3   7   5      111.09      108.86      3.38 o 
  -2   7   5       14.81       15.49      1.54 o 
  -1   7   5      377.50      355.67     14.44 o 
   0   7   5        4.37        5.97      1.92 o 
   1   7   5      155.68      132.66      4.67 o 
   2   7   5       52.39       58.87      3.29 o 
   3   7   5      132.59      133.83      2.94 o 
   4   7   5       14.90       16.06      1.19 o 
   5   7   5        2.61        2.82      1.07 o 
   6   7   5        2.60        3.49      0.65 o 
  -6   8   5        3.43        1.46      0.68 o 
  -5   8   5       10.07        8.47      1.57 o 
  -4   8   5        3.53        2.06      1.45 o 
  -3   8   5       29.71       34.06      2.82 o 
  -2   8   5       14.82       16.56      2.11 o 
  -1   8   5        2.05        0.66      1.11 o 
   0   8   5       57.24       68.14      5.01 o 
   1   8   5       84.88      100.64      4.26 o 
   2   8   5        5.82        2.97      1.72 o 
   3   8   5       31.97       25.43      1.34 o 
   4   8   5        5.46        4.75      0.79 o 
   5   8   5        7.68        6.48      0.97 o 
  -5   9   5        0.42        0.39      0.58 o 
  -4   9   5        7.76        9.54      1.42 o 
  -3   9   5        0.15        0.82      1.24 o 
  -2   9   5       10.41        6.72      1.54 o 
  -1   9   5       23.27       29.16      2.85 o 
   0   9   5        9.45        7.19      1.13 o 
   1   9   5        0.03        0.30      1.07 o 
   2   9   5       14.28       23.34      2.18 o 
   3   9   5        0.66        0.23      0.85 o 
   4   9   5        0.25        0.74      0.68 o 
  -3  10   5        1.34        1.08      1.01 o 
  -2  10   5        3.64        2.65      0.67 o 
  -1  10   5        6.15        9.12      1.27 o 
   0  10   5        6.06        7.00      0.95 o 
   1  10   5        1.35        0.97      0.81 o 
   2  10   5        6.00        8.72      1.26 o 
  -8   0   6        0.18        0.77      1.22 o 
  -6   0   6       32.58       35.07      2.36 o 
  -4   0   6      221.19      223.87      5.09 o 
  -2   0   6      471.11      516.71      4.76 o 
   0   0   6      310.34      300.30      5.13 o 
   2   0   6        7.99        3.24      1.04 o 
   4   0   6      511.81      451.01      8.98 o 
   6   0   6      229.76      179.36      3.41 o 
   8   0   6       44.76       44.86      2.38 o 
  -9   1   6        9.28       11.83      1.09 o 
  -8   1   6       43.71       57.49      1.74 o 
  -7   1   6       27.19       30.28      1.19 o 
  -6   1   6       32.27       30.77      2.03 o 
  -5   1   6       71.40       67.11      2.15 o 
  -4   1   6       11.36       12.31      1.10 o 
  -3   1   6      390.21      433.28      3.89 o 
  -2   1   6       23.63       17.00      1.28 o 
  -1   1   6       59.57       53.28      1.57 o 
   0   1   6      204.90      218.59      8.13 o 
   1   1   6      635.04      638.52      4.74 o 
   2   1   6       31.48       20.42      1.24 o 
   3   1   6        2.15        1.91      0.81 o 
   4   1   6        1.16        1.89      0.95 o 
   5   1   6       30.42       18.74      1.09 o 
   6   1   6       17.97       17.83      1.13 o 
   7   1   6       17.32       16.32      1.37 o 
   8   1   6        4.90        4.26      0.83 o 
  -9   2   6        3.12        3.28      1.23 o 
  -8   2   6        0.12        1.34      0.95 o 
  -7   2   6       10.56        9.43      0.96 o 
  -6   2   6       52.05       48.20      2.82 o 
  -5   2   6      397.27      370.86      7.74 o 
  -4   2   6        0.56        1.57      0.68 o 
  -3   2   6      876.32      934.21      8.76 o 
  -2   2   6      100.74       89.63      1.62 o 
  -1   2   6       70.74       77.56      1.86 o 
   0   2   6      626.59      738.86      8.13 o 
   1   2   6      548.51      634.20      5.89 o 
   2   2   6      455.48      483.64      5.24 o 
   3   2   6      100.54      110.97      4.46 o 
   4   2   6       57.23       54.36      2.69 o 
   5   2   6       64.86       69.97      1.77 o 
   6   2   6       31.96       39.32      1.74 o 
   7   2   6       15.01       18.29      2.15 o 
   8   2   6        1.11        1.73      1.19 o 
  -9   3   6        8.79       11.82      1.41 o 
  -8   3   6        0.26        0.74      1.38 o 
  -7   3   6       64.20       53.91      2.17 o 
  -6   3   6        5.49        2.44      1.06 o 
  -5   3   6      119.11      101.62      3.29 o 
  -4   3   6        4.62        4.49      0.98 o 
  -3   3   6       36.92       33.61      2.08 o 
  -2   3   6      236.42      243.58      2.73 o 
  -1   3   6        7.13        3.39      0.60 o 
   0   3   6      345.29      383.42      5.66 o 
   1   3   6        0.66       -0.09      0.57 o 
   2   3   6      122.59      110.90      3.50 o 
   3   3   6        3.78        2.47      0.82 o 
   4   3   6        6.66        2.41      1.15 o 
   5   3   6       74.52       80.84      1.92 o 
   6   3   6       53.48       49.36      1.94 o 
   7   3   6       62.88       62.27      1.87 o 
   8   3   6        1.37        3.52      1.03 o 
  -8   4   6        1.15        0.96      0.88 o 
  -7   4   6       33.43       29.75      3.31 o 
  -6   4   6        9.68       10.81      1.25 o 
  -5   4   6       15.62       12.32      1.26 o 
  -4   4   6       11.83       12.14      1.40 o 
  -3   4   6      230.17      242.09      9.66 o 
  -2   4   6       92.60      109.91      2.16 o 
  -1   4   6      753.56      962.24     10.60 o 
   0   4   6        5.30        5.51      1.57 o 
   1   4   6      868.78     1073.69     12.41 o 
   2   4   6      324.47      397.92      7.57 o 
   3   4   6      208.37      239.16      5.90 o 
   4   4   6       65.45       75.41      2.22 o 
   5   4   6        2.40        1.70      0.86 o 
   6   4   6        4.56        4.98      0.73 o 
   7   4   6       10.51       14.87      1.00 o 
  -8   5   6        7.80        6.84      0.89 o 
  -7   5   6        4.08        6.44      1.09 o 
  -6   5   6       75.18       84.68      4.48 o 
  -5   5   6       72.50       79.54      4.53 o 
  -4   5   6       95.79      109.58      3.13 o 
  -3   5   6       79.28       72.73      3.76 o 
  -2   5   6       41.02       37.16      1.75 o 
  -1   5   6       45.07       37.55      2.34 o 
   0   5   6      170.93      171.86      4.82 o 
   1   5   6        1.85        3.14      1.53 o 
   2   5   6        8.03        7.78      1.78 o 
   3   5   6      154.08      154.57      3.14 o 
   4   5   6       10.19       13.36      1.66 o 
   5   5   6       41.55       48.72      2.56 o 
   6   5   6       50.60       57.22      1.80 o 
   7   5   6        8.71        6.87      0.89 o 
  -7   6   6        5.34        4.47      1.09 o 
  -6   6   6        1.10        1.08      1.61 o 
  -5   6   6        7.14        5.78      1.89 o 
  -4   6   6       39.54       34.16      3.40 o 
  -3   6   6       35.46       28.74      3.14 o 
  -2   6   6       68.49       85.07      4.85 o 
  -1   6   6        7.23        3.45      1.43 o 
   0   6   6      133.45      140.09      4.46 o 
   1   6   6       58.50       59.14      3.20 o 
   2   6   6      306.82      316.71      9.59 o 
   3   6   6        0.51        1.61      0.85 o 
   4   6   6       44.14       48.20      1.84 o 
   5   6   6       13.23        9.07      1.37 o 
   6   6   6        1.90        2.10      0.96 o 
  -7   7   6        0.11        0.52      1.05 o 
  -6   7   6        6.22        5.68      1.21 o 
  -5   7   6        1.52        1.89      1.62 o 
  -4   7   6        2.55        9.41      2.17 o 
  -3   7   6        6.14        3.71      1.95 o 
  -2   7   6       16.13       26.77      2.94 o 
  -1   7   6        1.36        0.83      1.11 o 
   0   7   6       23.56       21.25      2.14 o 
   1   7   6       15.79       14.43      1.93 o 
   2   7   6       39.78       33.96      2.66 o 
   3   7   6        7.80        4.93      0.91 o 
   4   7   6        4.97       11.41      1.57 o 
   5   7   6        3.58        3.29      0.96 o 
   6   7   6        0.34        0.98      0.70 o 
  -6   8   6        1.70        2.22      0.65 o 
  -5   8   6        9.18        7.29      1.04 o 
  -4   8   6        0.12       -0.29      1.40 o 
  -3   8   6       22.03       15.47      2.25 o 
  -2   8   6        0.08        1.94      1.84 o 
  -1   8   6       25.95       32.41      1.87 o 
   0   8   6       13.82       16.66      1.68 o 
   1   8   6       11.74       18.93      2.30 o 
   2   8   6        1.52        2.98      1.73 o 
   3   8   6        5.05        5.03      0.82 o 
   4   8   6        1.77        0.94      0.75 o 
   5   8   6        0.70        0.67      0.63 o 
  -5   9   6        5.39        5.65      0.77 o 
  -4   9   6        1.15        1.50      1.11 o 
  -3   9   6        6.49       10.83      1.65 o 
  -2   9   6        1.49        1.73      1.35 o 
  -1   9   6       26.68       28.24      1.53 o 
   0   9   6       10.74        7.56      1.27 o 
   1   9   6       19.15       14.15      1.33 o 
   2   9   6        0.30        0.87      0.92 o 
   3   9   6        9.13        9.39      0.89 o 
  -2  10   6        0.84       -0.16      0.58 o 
  -1  10   6        8.06        8.56      1.20 o 
   0  10   6        0.90        0.71      0.85 o 
   1  10   6       11.89       12.63      0.91 o 
  -9   0   7       11.01       15.97      1.48 o 
  -7   0   7       15.16       15.95      1.36 o 
  -5   0   7      263.02      245.91      5.62 o 
  -3   0   7      885.19      913.83     10.12 o 
  -1   0   7     2154.56     2444.84     16.61 o 
   1   0   7        1.34        2.37      1.14 o 
   3   0   7      238.90      190.09      5.67 o 
   5   0   7      131.20      133.64      2.99 o 
   7   0   7       51.05       50.97      2.82 o 
  -9   1   7       11.04       13.14      1.45 o 
  -8   1   7       16.43       17.77      1.05 o 
  -7   1   7       29.79       32.41      1.22 o 
  -6   1   7        4.33        3.12      0.97 o 
  -5   1   7        3.20        4.51      1.00 o 
  -4   1   7       53.82       57.91      1.93 o 
  -3   1   7      170.17      195.19      2.72 o 
  -2   1   7      112.48      128.28      2.74 o 
  -1   1   7       44.99       59.25      5.99 o 
   0   1   7      233.13      278.96      3.75 o 
   1   1   7       61.77       57.42      1.94 o 
   2   1   7      145.37      124.32      3.79 o 
   3   1   7      194.61      169.16      3.74 o 
   4   1   7      549.93      510.57      4.59 o 
   5   1   7      170.58      157.38      3.26 o 
   6   1   7       15.21       15.88      1.01 o 
   7   1   7        0.18        0.06      0.81 o 
   8   1   7        6.77        8.47      1.12 o 
  -9   2   7        9.52        8.46      1.23 o 
  -8   2   7        3.35        3.67      1.41 o 
  -7   2   7       48.75       42.51      4.12 o 
  -6   2   7       86.04       68.87      3.30 o 
  -5   2   7      148.87      152.16      3.44 o 
  -4   2   7        4.96        5.97      0.80 o 
  -3   2   7        0.15        0.37      0.65 o 
  -2   2   7       86.64       85.00      1.83 o 
  -1   2   7       61.15       70.56      2.17 o 
   0   2   7      101.27      111.09      3.40 o 
   1   2   7        8.15       10.98      1.01 o 
   2   2   7        4.32        3.34      0.84 o 
   3   2   7      239.86      238.13      4.29 o 
   4   2   7      132.08       96.72      2.22 o 
   5   2   7       43.83       39.50      2.91 o 
   6   2   7       20.25       15.90      1.21 o 
   7   2   7        3.48        2.30      1.31 o 
   8   2   7       28.83       37.97      1.75 o 
  -9   3   7        0.20        0.09      0.81 o 
  -8   3   7        0.15       -0.02      1.25 o 
  -7   3   7       13.31       14.93      1.32 o 
  -6   3   7        1.00        2.14      1.37 o 
  -5   3   7       46.52       43.63      1.96 o 
  -4   3   7      141.82      124.95     11.99 o 
  -3   3   7      187.44      186.40      9.34 o 
  -2   3   7      352.22      375.87      3.85 o 
  -1   3   7      204.76      222.39      5.49 o 
   0   3   7      298.13      319.61      3.94 o 
   1   3   7       50.20       60.40      1.86 o 
   2   3   7      147.85      152.27     12.02 o 
   3   3   7      137.53      134.27      2.41 o 
   4   3   7       89.49       86.19      4.69 o 
   5   3   7       14.68       21.31      1.35 o 
   6   3   7        1.29        1.84      0.81 o 
   7   3   7        2.76        3.05      0.68 o 
  -8   4   7       20.84       31.13      2.12 o 
  -7   4   7       10.91        9.75      1.17 o 
  -6   4   7       34.78       33.62      1.86 o 
  -5   4   7       14.89       15.08      1.18 o 
  -4   4   7       37.44       35.34      1.88 o 
  -3   4   7        4.66        6.22      1.85 o 
  -2   4   7        4.82        9.05      1.82 o 
  -1   4   7        0.31        0.95      1.32 o 
   0   4   7        0.30        0.38      1.38 o 
   1   4   7       73.33       54.87      3.10 o 
   2   4   7      133.63      167.70      5.17 o 
   3   4   7       21.85       18.35      1.08 o 
   4   4   7      132.26      157.40      6.37 o 
   5   4   7        1.74        1.25      0.84 o 
   6   4   7       22.47       17.64      1.27 o 
   7   4   7        4.25        7.14      1.24 o 
  -8   5   7        0.35        1.31      0.81 o 
  -7   5   7        0.06        0.72      0.86 o 
  -6   5   7        3.48        1.47      1.63 o 
  -5   5   7        8.36       11.23      1.43 o 
  -4   5   7        3.85        4.06      1.15 o 
  -3   5   7      104.60      137.19      3.33 o 
  -2   5   7       41.93       48.82      3.24 o 
  -1   5   7      136.30      137.29      4.33 o 
   0   5   7       97.59      118.29      4.29 o 
   1   5   7        4.68        1.51      1.26 o 
   2   5   7      139.70      130.21      6.46 o 
   3   5   7       24.34       29.93      1.53 o 
   4   5   7       21.35       20.34      1.45 o 
   5   5   7        0.24        0.17      1.15 o 
   6   5   7       13.64       11.99      1.28 o 
  -7   6   7       37.30       37.88      1.46 o 
  -6   6   7        4.85        3.69      1.69 o 
  -5   6   7       44.35       45.95      2.17 o 
  -4   6   7        8.04       15.30      2.42 o 
  -3   6   7       20.44       18.37      2.75 o 
  -2   6   7        0.20       -0.30      1.89 o 
  -1   6   7       31.75       26.10      2.13 o 
   0   6   7        0.34        6.02      1.77 o 
   1   6   7      196.65      200.01      5.64 o 
   2   6   7       13.24       16.32      1.69 o 
   3   6   7       10.39       12.85      1.13 o 
   4   6   7        0.95        2.24      0.82 o 
   5   6   7        5.08        6.23      1.22 o 
   6   6   7        4.27        4.10      0.85 o 
  -6   7   7        0.00       -0.20      0.71 o 
  -5   7   7       14.44       14.22      1.31 o 
  -4   7   7       13.11       10.80      2.13 o 
  -3   7   7        0.62        0.74      1.85 o 
  -2   7   7       33.09       36.00      3.37 o 
  -1   7   7       19.19       27.67      1.88 o 
   0   7   7       30.88       28.07      2.33 o 
   1   7   7       11.90       12.13      1.95 o 
   2   7   7        0.01        0.10      1.34 o 
   3   7   7       35.64       31.96      1.70 o 
   4   7   7        0.03        1.92      1.22 o 
   5   7   7        6.32        6.07      0.96 o 
  -5   8   7        3.87        5.45      1.52 o 
  -4   8   7        5.61        4.74      1.57 o 
  -3   8   7       40.39       51.40      3.23 o 
  -2   8   7       11.07        9.71      2.07 o 
  -1   8   7        2.48        2.95      1.04 o 
   0   8   7       45.16       45.03      2.79 o 
   1   8   7        6.32        3.46      1.59 o 
   2   8   7       10.03       16.09      1.98 o 
   3   8   7        1.23        1.29      1.20 o 
   4   8   7        5.83       10.68      1.00 o 
  -4   9   7        4.75        1.69      0.84 o 
  -3   9   7        2.98        2.06      1.23 o 
  -2   9   7       18.33       23.77      2.02 o 
  -1   9   7        1.50        2.45      0.90 o 
   0   9   7        8.77       12.85      1.22 o 
   1   9   7        2.47        3.85      0.94 o 
   2   9   7       26.03       24.65      3.94 o 
   3   9   7        0.03        0.84      0.79 o 
   0  10   7        7.99        9.84      1.00 o 
  -8   0   8       28.80       30.39      1.43 o 
  -6   0   8       15.94       15.85      1.83 o 
  -4   0   8        7.75        5.86      1.28 o 
  -2   0   8      138.33      149.25      3.97 o 
   0   0   8      102.52       90.11      3.30 o 
   2   0   8      413.74      416.58      8.14 o 
   4   0   8       69.65       62.37      2.56 o 
   6   0   8       17.15       18.82      2.01 o 
  -8   1   8        2.03        1.71      0.66 o 
  -7   1   8        8.25        6.31      0.87 o 
  -6   1   8       25.50       21.54      1.55 o 
  -5   1   8      335.67      316.56      5.88 o 
  -4   1   8      287.93      313.77      4.36 o 
  -3   1   8      125.76      126.76      2.71 o 
  -2   1   8      156.72      163.89      3.81 o 
  -1   1   8       40.41       44.46      1.73 o 
   0   1   8      170.03      214.44      3.48 o 
   1   1   8      136.55      125.22      8.72 o 
   2   1   8        9.31       13.02      1.26 o 
   3   1   8       74.50       70.28      1.57 o 
   4   1   8        8.56        4.55      0.81 o 
   5   1   8       21.25       23.93      1.18 o 
   6   1   8       35.05       32.80      1.71 o 
   7   1   8       59.11       65.21      4.06 o 
  -8   2   8        1.05        0.38      1.10 o 
  -7   2   8        7.00        7.76      1.34 o 
  -6   2   8        1.16        1.37      1.37 o 
  -5   2   8       44.13       36.72      1.50 o 
  -4   2   8       37.38       34.93      1.26 o 
  -3   2   8       22.85       17.02      1.10 o 
  -2   2   8       74.09       82.07      2.77 o 
  -1   2   8      109.52      106.06      5.19 o 
   0   2   8       50.31       54.25      1.52 o 
   1   2   8       92.32       82.74      2.98 o 
   2   2   8       63.25       61.84      2.22 o 
   3   2   8      148.51      154.10      2.26 o 
   4   2   8       23.71       22.23      1.22 o 
   5   2   8        9.62        7.39      0.79 o 
   6   2   8       49.50       44.14      5.22 o 
   7   2   8        4.49        4.52      1.14 o 
  -8   3   8        0.93        1.18      1.04 o 
  -7   3   8       36.84       36.95      1.75 o 
  -6   3   8       10.89       10.84      1.71 o 
  -5   3   8      132.02      126.61      3.31 o 
  -4   3   8       81.59       79.43      2.50 o 
  -3   3   8       52.00       53.21      2.55 o 
  -2   3   8        0.02       -0.22      0.65 o 
  -1   3   8      137.41      138.61      6.81 o 
   0   3   8       37.04       60.49      2.48 o 
   1   3   8      270.48      293.01      7.24 o 
   2   3   8      133.78      154.72      2.16 o 
   3   3   8       42.84       52.69      1.37 o 
   4   3   8        0.06        0.89      1.10 o 
   5   3   8        1.09        0.45      0.76 o 
   6   3   8       21.18       30.32      1.38 o 
  -8   4   8        4.80        7.06      1.14 o 
  -7   4   8        6.12        6.66      1.55 o 
  -6   4   8       19.75       14.38      1.80 o 
  -5   4   8       44.12       48.01      1.71 o 
  -4   4   8       11.17       10.75      1.04 o 
  -3   4   8       70.14       70.48      4.03 o 
  -2   4   8       94.25       94.88      4.28 o 
  -1   4   8        0.79        1.57      1.84 o 
   0   4   8        6.53        8.83      1.86 o 
   1   4   8        1.32        1.60      1.27 o 
   2   4   8        0.13        0.07      0.93 o 
   3   4   8       36.45       47.59      2.58 o 
   4   4   8        0.04        0.70      0.82 o 
   5   4   8       92.21      105.87      2.45 o 
   6   4   8        0.76        0.83      0.61 o 
  -7   5   8       14.37       17.13      1.64 o 
  -6   5   8       11.32        8.30      1.66 o 
  -5   5   8       10.03        9.39      1.28 o 
  -4   5   8        7.19        6.55      2.01 o 
  -3   5   8       37.08       39.53      3.31 o 
  -2   5   8        0.94        0.30      2.09 o 
  -1   5   8       60.66       56.84      2.79 o 
   0   5   8      321.64      319.38      6.62 o 
   1   5   8       14.92       17.10      1.93 o 
   2   5   8      191.83      197.19      5.45 o 
   3   5   8        6.46        6.47      0.96 o 
   4   5   8        2.49        2.67      0.86 o 
   5   5   8        1.91        3.62      1.11 o 
   6   5   8        0.47        0.67      0.69 o 
  -7   6   8        1.43        1.13      0.73 o 
  -6   6   8        0.49        1.09      1.17 o 
  -5   6   8        0.09        0.72      0.93 o 
  -4   6   8        8.65       13.43      2.04 o 
  -3   6   8       12.44        6.07      1.94 o 
  -2   6   8       29.98       35.56      3.24 o 
  -1   6   8       17.17       12.66      1.68 o 
   0   6   8        6.18        2.55      1.45 o 
   1   6   8       15.34       13.55      2.05 o 
   2   6   8        3.74        3.54      1.45 o 
   3   6   8        5.00        4.58      0.90 o 
   4   6   8       23.31       31.57      1.91 o 
   5   6   8        0.01        0.68      0.82 o 
  -6   7   8        8.17        7.20      0.70 o 
  -5   7   8        0.04        0.13      0.79 o 
  -4   7   8        4.57        3.62      1.68 o 
  -3   7   8        0.00       -0.65      1.72 o 
  -2   7   8       30.90       31.47      3.01 o 
  -1   7   8        8.76       12.08      1.34 o 
   0   7   8       20.74       25.35      2.12 o 
   1   7   8       38.32       41.31      2.65 o 
   2   7   8       33.60       34.92      1.42 o 
   3   7   8        0.45        0.19      0.69 o 
   4   7   8        7.36        5.12      0.92 o 
   5   7   8        0.52        0.53      0.53 o 
  -5   8   8        1.75        2.60      0.96 o 
  -4   8   8        4.07        7.95      0.96 o 
  -3   8   8        4.66        6.68      1.65 o 
  -2   8   8        2.47        0.41      1.52 o 
  -1   8   8       14.36       18.24      1.44 o 
   0   8   8       24.08       32.07      2.11 o 
   1   8   8        4.90        2.87      1.38 o 
   2   8   8       16.06       15.90      1.69 o 
   3   8   8       15.39       15.53      0.80 o 
  -3   9   8        6.77        4.04      1.40 o 
  -2   9   8       10.78       16.70      1.66 o 
  -1   9   8        2.84        2.41      0.71 o 
   0   9   8        0.16        0.53      0.71 o 
   1   9   8        4.82        8.01      0.91 o 
   2   9   8        0.03        0.31      0.78 o 
  -7   0   9       13.99       14.38      1.14 o 
  -5   0   9       42.94       53.29      3.15 o 
  -3   0   9       17.26       18.91      1.83 o 
  -1   0   9       50.64       46.57      2.53 o 
   1   0   9       25.72       28.25      2.25 o 
   3   0   9      387.97      363.38     10.48 o 
   5   0   9       67.54       62.97      3.14 o 
  -8   1   9        8.57        9.25      0.71 o 
  -7   1   9        7.72        5.79      0.80 o 
  -6   1   9        0.16        0.23      0.83 o 
  -5   1   9        5.86        6.23      0.93 o 
  -4   1   9       21.62       20.50      1.58 o 
  -3   1   9      175.09      176.06      2.43 o 
  -2   1   9      382.69      384.97      4.73 o 
  -1   1   9       73.51       73.28      2.19 o 
   0   1   9      295.50      332.79      3.82 o 
   1   1   9        1.69        3.06      0.88 o 
   2   1   9       41.41       36.57      1.16 o 
   3   1   9       25.15       25.23      1.03 o 
   4   1   9       39.23       39.45      1.23 o 
   5   1   9       11.03       10.95      1.53 o 
   6   1   9        1.21        1.67      0.72 o 
  -8   2   9        3.77        3.63      1.00 o 
  -7   2   9        8.15        5.70      0.96 o 
  -6   2   9      127.66      122.80      2.50 o 
  -5   2   9        4.60        5.76      0.94 o 
  -4   2   9      271.09      267.61      9.78 o 
  -3   2   9       38.65       36.51      2.61 o 
  -2   2   9       55.83       58.82      1.63 o 
  -1   2   9      244.87      265.13      5.71 o 
   0   2   9       31.29       34.04      1.30 o 
   1   2   9       40.61       42.01      1.53 o 
   2   2   9      343.57      350.05      4.32 o 
   3   2   9        1.53        1.54      0.62 o 
   4   2   9       65.21       64.37      1.93 o 
   5   2   9       30.22       33.94      1.22 o 
   6   2   9        7.22       10.37      1.47 o 
  -8   3   9       24.88       22.61      1.52 o 
  -7   3   9       26.84       31.90      1.53 o 
  -6   3   9       21.03       19.03      1.37 o 
  -5   3   9        1.05        1.70      0.90 o 
  -4   3   9       14.72       17.03      1.15 o 
  -3   3   9        0.19        0.35      0.90 o 
  -2   3   9        4.80        3.68      1.18 o 
  -1   3   9      107.40       99.42      2.15 o 
   0   3   9        0.13       -0.26      0.60 o 
   1   3   9       32.38       43.81      1.73 o 
   2   3   9        2.34        3.40      0.62 o 
   3   3   9       53.85       51.41      1.52 o 
   4   3   9       97.41       92.68      3.21 o 
   5   3   9       48.43       44.00      1.62 o 
   6   3   9       29.54       29.16      1.76 o 
  -7   4   9        1.08        2.55      1.12 o 
  -6   4   9        0.48        0.53      0.85 o 
  -5   4   9        0.08        0.55      0.87 o 
  -4   4   9       17.78       20.91      3.45 o 
  -3   4   9        4.34        4.91      1.68 o 
  -2   4   9      129.31      139.33      5.19 o 
  -1   4   9        7.97        6.44      1.27 o 
   0   4   9      259.42      253.30      5.65 o 
   1   4   9      121.38      128.69      4.17 o 
   2   4   9       29.90       24.85      1.15 o 
   3   4   9        1.21        3.26      0.84 o 
   4   4   9        7.67        8.14      0.74 o 
   5   4   9        0.11        0.75      0.64 o 
   6   4   9        0.06        0.15      0.71 o 
  -7   5   9        8.74       11.09      1.19 o 
  -6   5   9        2.81        3.81      1.25 o 
  -5   5   9        6.11        5.79      1.02 o 
  -4   5   9        1.78        2.15      1.03 o 
  -3   5   9        0.23       -0.03      1.06 o 
  -2   5   9       21.84       27.80      2.72 o 
  -1   5   9       47.40       41.03      2.44 o 
   0   5   9       36.85       38.04      2.56 o 
   1   5   9        1.10        0.86      1.29 o 
   2   5   9       16.60       20.14      1.25 o 
   3   5   9       42.38       50.50      2.24 o 
   4   5   9        4.45        6.06      0.82 o 
   5   5   9       23.57       31.23      1.59 o 
  -6   6   9        2.10        2.45      0.95 o 
  -5   6   9        8.59        8.12      0.98 o 
  -4   6   9        0.02        0.34      0.88 o 
  -3   6   9       20.18       30.93      2.67 o 
  -2   6   9        5.54        4.56      1.75 o 
  -1   6   9       14.08       17.14      1.40 o 
   0   6   9        0.55        3.23      1.28 o 
   1   6   9       93.84       89.08      3.62 o 
   2   6   9        0.50        1.05      0.72 o 
   3   6   9        9.98        8.74      0.88 o 
   4   6   9       16.83       13.79      1.19 o 
   5   6   9        6.71        6.59      0.77 o 
  -5   7   9       11.12       14.81      1.48 o 
  -4   7   9        1.07        0.09      0.77 o 
  -3   7   9        9.64       12.36      1.21 o 
  -2   7   9        0.22        0.73      1.53 o 
  -1   7   9       17.77       12.37      1.24 o 
   0   7   9        0.96        1.25      1.21 o 
   1   7   9       15.48       10.40      1.69 o 
   2   7   9        0.09        0.64      1.06 o 
   3   7   9        7.13       12.28      0.80 o 
   4   7   9        8.58        8.38      0.76 o 
  -4   8   9        1.05       -0.13      0.57 o 
  -3   8   9        1.91        1.43      0.76 o 
  -2   8   9        0.25        1.15      0.82 o 
  -1   8   9        4.67        6.38      0.78 o 
   0   8   9        3.55        5.40      0.93 o 
   1   8   9        0.95        1.76      0.88 o 
   2   8   9        0.65        0.64      0.71 o 
  -1   9   9        1.06        0.76      0.89 o 
   0   9   9        0.77        0.58      0.80 o 
  -8   0  10        9.96        8.68      1.01 o 
  -6   0  10       66.79       63.75      3.05 o 
  -4   0  10      290.79      271.58      6.61 o 
  -2   0  10      763.10      771.64     10.77 o 
   0   0  10        1.54        2.35      1.22 o 
   2   0  10       62.44       54.85      3.08 o 
   4   0  10        4.81        1.50      1.04 o 
   6   0  10       79.33       80.27      2.54 o 
  -7   1  10        4.12        3.86      0.64 o 
  -6   1  10        7.88        7.38      0.72 o 
  -5   1  10        1.36        0.66      0.95 o 
  -4   1  10       45.28       43.44      2.03 o 
  -3   1  10        7.10        7.37      1.20 o 
  -2   1  10        4.81        5.43      1.93 o 
  -1   1  10        9.38        6.99      0.83 o 
   0   1  10      166.28      189.54      3.68 o 
   1   1  10      199.65      205.93      3.78 o 
   2   1  10      156.26      152.96      2.21 o 
   3   1  10      134.14      129.50      2.42 o 
   4   1  10       21.70       15.50      1.05 o 
   5   1  10        9.07        7.86      1.20 o 
   6   1  10        0.33        0.52      0.57 o 
  -7   2  10       27.27       22.73      0.97 o 
  -6   2  10        7.63        8.43      1.07 o 
  -5   2  10       14.16       16.54      1.20 o 
  -4   2  10        3.62        2.96      0.78 o 
  -3   2  10       60.79       58.98      2.31 o 
  -2   2  10        4.64        5.60      1.06 o 
  -1   2  10        8.40        7.35      0.60 o 
   0   2  10       51.92       54.59      1.72 o 
   1   2  10       54.60       45.50      1.62 o 
   2   2  10       91.73       89.66      1.80 o 
   3   2  10       46.34       35.43      1.74 o 
   4   2  10        8.04        6.63      0.86 o 
   5   2  10       30.93       29.26      1.26 o 
   6   2  10        3.16        6.06      0.96 o 
  -7   3  10        1.94        1.17      0.68 o 
  -6   3  10        6.60        5.68      0.77 o 
  -5   3  10       14.50       15.97      1.29 o 
  -4   3  10        1.66        2.95      0.97 o 
  -3   3  10        9.03        6.87      1.14 o 
  -2   3  10        1.76        0.14      0.94 o 
  -1   3  10       18.44       13.91      0.71 o 
   0   3  10       58.55       69.44      2.00 o 
   1   3  10       36.60       38.96      1.69 o 
   2   3  10       77.66       82.74      2.81 o 
   3   3  10       33.43       31.64      1.18 o 
   4   3  10        0.13       -0.22      0.66 o 
   5   3  10        4.17        6.13      1.11 o 
  -7   4  10       11.48       13.34      1.16 o 
  -6   4  10        3.54        2.78      1.02 o 
  -5   4  10        1.70        2.21      0.80 o 
  -4   4  10        4.74        6.28      2.06 o 
  -3   4  10        0.81        1.40      1.38 o 
  -2   4  10       71.20       71.54      3.58 o 
  -1   4  10        4.42        5.59      1.58 o 
   0   4  10       55.90       41.13      2.43 o 
   1   4  10       36.55       39.08      2.48 o 
   2   4  10        4.18        3.16      0.76 o 
   3   4  10       18.73       21.10      1.92 o 
   4   4  10       11.42       10.91      0.80 o 
   5   4  10        0.01        0.52      0.51 o 
  -6   5  10        7.68        6.20      1.04 o 
  -5   5  10        0.11        0.76      1.02 o 
  -4   5  10       42.74       41.66      2.59 o 
  -3   5  10        0.79        1.17      0.97 o 
  -2   5  10        9.29        8.01      1.21 o 
  -1   5  10        4.54        5.41      1.04 o 
   0   5  10        0.03        0.70      1.17 o 
   1   5  10       21.04       15.15      1.83 o 
   2   5  10        5.15        4.85      0.78 o 
   3   5  10       20.29       21.68      1.12 o 
   4   5  10        1.37        1.32      0.79 o 
  -6   6  10        7.25        6.42      0.79 o 
  -5   6  10       18.93       17.51      2.13 o 
  -4   6  10        1.23        0.77      0.80 o 
  -3   6  10        4.19        2.25      0.91 o 
  -2   6  10        5.44        4.99      1.05 o 
  -1   6  10        0.14        1.15      0.75 o 
   0   6  10       42.14       45.75      2.43 o 
   1   6  10        1.00        1.71      1.29 o 
   2   6  10        7.91        8.57      1.38 o 
   3   6  10        1.12        1.18      0.53 o 
   4   6  10        2.52        2.24      0.63 o 
  -4   7  10        0.04        0.92      0.61 o 
  -3   7  10        0.07        0.64      0.70 o 
  -2   7  10        2.14        4.44      0.97 o 
  -1   7  10        0.01        0.69      0.85 o 
   0   7  10        1.54        1.56      0.83 o 
   1   7  10        1.45        1.49      0.94 o 
   2   7  10        4.34        2.63      0.94 o 
  -3   8  10        2.03        0.85      0.53 o 
  -2   8  10        0.69        1.18      0.62 o 
  -1   8  10        8.78        9.06      0.76 o 
   0   8  10        0.22        0.22      0.59 o 
   1   8  10        0.02        0.37      0.56 o 
  -7   0  11        0.27        0.11      0.89 o 
  -5   0  11        6.42        6.66      1.47 o 
  -3   0  11       76.09       79.61      3.58 o 
  -1   0  11       87.81       94.83      3.16 o 
   1   0  11       53.18       64.13      3.16 o 
   3   0  11        0.21        0.90      0.96 o 
   5   0  11       35.32       45.76      2.02 o 
  -7   1  11        5.84        7.16      0.79 o 
  -6   1  11       44.69       43.29      1.73 o 
  -5   1  11        6.33        6.98      0.86 o 
  -4   1  11       20.57       17.40      1.17 o 
  -3   1  11       12.20       13.16      1.29 o 
  -2   1  11        1.25        1.46      0.90 o 
  -1   1  11       23.20       24.32      1.26 o 
   0   1  11        0.09        0.81      0.63 o 
   1   1  11       17.16       19.50      1.07 o 
   2   1  11        5.54        5.98      1.32 o 
   3   1  11        3.87        2.20      0.70 o 
   4   1  11       55.07       57.86      1.32 o 
   5   1  11       27.62       30.02      1.60 o 
  -7   2  11        2.04        1.86      0.44 o 
  -6   2  11        4.10        2.92      0.58 o 
  -5   2  11        4.29        4.26      0.89 o 
  -4   2  11        9.92        8.26      0.88 o 
  -3   2  11        5.20        5.80      1.07 o 
  -2   2  11       59.98       56.85      2.14 o 
  -1   2  11       16.90       11.33      0.76 o 
   0   2  11       40.38       34.63      1.97 o 
   1   2  11       11.35        9.96      0.85 o 
   2   2  11       33.12       28.06      2.01 o 
   3   2  11       60.11       54.74      2.43 o 
   4   2  11        0.10        0.47      0.51 o 
   5   2  11       20.79       20.89      1.40 o 
  -6   3  11       26.32       27.66      0.96 o 
  -5   3  11        2.27        2.17      0.69 o 
  -4   3  11       32.32       33.44      1.54 o 
  -3   3  11        9.99       11.17      1.75 o 
  -2   3  11      133.70      121.79     10.68 o 
  -1   3  11        1.38        1.21      0.76 o 
   0   3  11      128.78      126.41     13.09 o 
   1   3  11       11.09        9.54      1.41 o 
   2   3  11        5.18        5.67      1.08 o 
   3   3  11       29.16       35.60      1.98 o 
   4   3  11        0.32       -0.27      0.55 o 
   5   3  11       11.77       14.12      1.01 o 
  -6   4  11        8.06        9.22      1.59 o 
  -5   4  11        0.20        0.58      1.04 o 
  -4   4  11        3.24        3.32      1.41 o 
  -3   4  11       22.34       22.32      2.13 o 
  -2   4  11       32.69       38.96      2.70 o 
  -1   4  11       12.27       10.56      1.11 o 
   0   4  11        3.81        3.76      1.19 o 
   1   4  11        5.43        5.42      1.32 o 
   2   4  11       31.48       37.08      1.36 o 
   3   4  11        0.09        0.23      0.48 o 
   4   4  11       50.85       49.68      3.06 o 
  -6   5  11        4.20        3.30      0.67 o 
  -5   5  11        1.16        1.54      0.88 o 
  -4   5  11       11.65       12.14      1.55 o 
  -3   5  11        1.64        0.71      1.22 o 
  -2   5  11       28.03       31.72      2.11 o 
  -1   5  11       72.14       77.18      2.77 o 
   0   5  11        3.13        4.51      1.20 o 
   1   5  11       11.07        8.44      1.41 o 
   2   5  11        1.23        1.11      1.05 o 
   3   5  11        0.03        0.20      0.75 o 
  -4   6  11        0.67        0.56      0.91 o 
  -3   6  11        3.05        2.01      0.72 o 
  -2   6  11        0.14        0.12      0.75 o 
  -1   6  11        0.84        1.81      0.61 o 
   0   6  11        1.98        1.69      0.71 o 
   1   6  11        3.54        4.16      1.06 o 
   2   6  11        3.20        4.34      0.99 o 
  -3   7  11        4.84        3.38      0.56 o 
  -2   7  11        2.19        2.54      0.64 o 
  -1   7  11        2.19        2.97      0.74 o 
   0   7  11        4.33        3.47      0.98 o 
   1   7  11        1.99        2.04      0.60 o 
  -6   0  12        4.62        5.62      1.06 o 
  -4   0  12       16.12       13.83      1.74 o 
  -2   0  12        8.44        7.59      1.53 o 
   0   0  12      134.64      138.68      3.76 o 
   2   0  12      139.78      148.08      3.80 o 
   4   0  12        7.25        6.53      0.98 o 
  -6   1  12        2.85        2.61      0.50 o 
  -5   1  12        8.19        7.66      0.73 o 
  -4   1  12       48.79       48.50      1.71 o 
  -3   1  12       31.10       28.27      1.55 o 
  -2   1  12       11.57        9.32      1.12 o 
  -1   1  12        5.41        6.71      0.70 o 
   0   1  12        0.03        0.26      1.00 o 
   1   1  12       47.90       40.16      2.19 o 
   2   1  12        0.20        0.53      0.75 o 
   3   1  12        6.24        6.63      0.75 o 
   4   1  12        9.46        7.12      0.70 o 
  -6   2  12        2.95        4.49      0.52 o 
  -5   2  12        1.74        1.21      0.67 o 
  -4   2  12       13.08       13.46      0.89 o 
  -3   2  12        5.91        4.62      0.97 o 
  -2   2  12       24.52       23.18      2.86 o 
  -1   2  12       50.19       50.95      2.26 o 
   0   2  12        1.10        2.29      1.08 o 
   1   2  12      160.69      165.74      4.11 o 
   2   2  12        3.89        4.40      1.11 o 
   3   2  12       15.20       19.51      1.05 o 
   4   2  12        1.85        1.37      0.51 o 
  -5   3  12        4.20        5.36      0.73 o 
  -4   3  12        6.39        6.41      0.94 o 
  -3   3  12        0.04        0.68      1.14 o 
  -2   3  12       14.30       11.48      0.98 o 
  -1   3  12        1.89        1.36      0.77 o 
   0   3  12       16.76       25.72      1.82 o 
   1   3  12        0.98        1.92      1.13 o 
   2   3  12        9.01        9.87      1.25 o 
   3   3  12       28.30       22.62      0.97 o 
   4   3  12        1.95        0.38      0.56 o 
  -5   4  12        5.13        5.05      0.97 o 
  -4   4  12        0.32        0.55      0.93 o 
  -3   4  12       19.85       18.62      1.82 o 
  -2   4  12        1.18        1.44      1.20 o 
  -1   4  12       34.66       32.51      1.56 o 
   0   4  12       19.96       19.90      1.62 o 
   1   4  12        1.51        1.22      1.02 o 
   2   4  12        0.33       -0.37      0.87 o 
   3   4  12        0.18        0.12      0.48 o 
  -4   5  12        0.11        0.01      0.79 o 
  -3   5  12        0.06        0.34      0.88 o 
  -2   5  12        3.56        5.80      1.22 o 
  -1   5  12        4.87        4.18      0.89 o 
   0   5  12        0.48        2.18      0.95 o 
   1   5  12        0.19        0.53      0.66 o 
   2   5  12       22.81       18.44      1.24 o 
  -3   6  12        0.04        0.22      0.70 o 
  -2   6  12        1.38        2.05      0.87 o 
  -1   6  12        0.03        0.27      0.52 o 
   0   6  12        4.42        2.13      0.68 o 
   1   6  12        1.67        1.70      0.72 o 
  -5   0  13        8.02        6.36      0.69 o 
  -3   0  13       24.70       24.69      1.81 o 
  -1   0  13       10.53        8.54      1.13 o 
   1   0  13        9.58       10.78      1.34 o 
   3   0  13       44.91       40.25      1.56 o 
  -5   1  13        0.78        0.85      0.44 o 
  -4   1  13        0.22        0.05      0.69 o 
  -3   1  13        0.23        0.05      0.72 o 
  -2   1  13       21.75       18.99      1.17 o 
  -1   1  13       27.76       32.50      1.21 o 
   0   1  13       62.46       59.61      1.79 o 
   1   1  13       37.67       40.65      1.42 o 
   2   1  13        7.55        6.35      0.74 o 
   3   1  13        0.25        0.26      0.29 o 
  -5   2  13        1.48        1.68      0.78 o 
  -4   2  13       19.87       17.67      1.49 o 
  -3   2  13        2.97        3.64      1.12 o 
  -2   2  13        0.71        0.53      1.05 o 
  -1   2  13       23.53       25.11      1.08 o 
   0   2  13        5.68        5.47      0.76 o 
   1   2  13        2.70        1.50      0.67 o 
   2   2  13        0.42        2.44      0.57 o 
   3   2  13        0.06        0.41      0.40 o 
  -5   3  13        0.40        1.23      0.64 o 
  -4   3  13        1.47        1.64      0.88 o 
  -3   3  13        5.97        5.30      1.17 o 
  -2   3  13        0.04        1.06      1.10 o 
  -1   3  13       17.32       17.96      0.87 o 
   0   3  13        6.53        7.65      1.07 o 
   1   3  13        0.89        1.23      0.56 o 
   2   3  13        9.72        8.76      1.66 o 
  -4   4  13       11.95       10.22      1.05 o 
  -3   4  13        9.64        7.75      1.15 o 
  -2   4  13       10.72       17.19      1.49 o 
  -1   4  13        0.36        0.11      0.58 o 
   0   4  13        3.34        3.46      0.84 o 
   1   4  13        4.62        3.88      0.86 o 
   2   4  13        0.09        0.55      0.40 o 
  -3   5  13        0.01       -0.08      0.69 o 
  -2   5  13        0.01        0.56      0.79 o 
  -1   5  13        0.48        0.04      0.63 o 
   0   5  13        0.42        0.38      0.56 o 
  -2   0  14        5.87        5.76      0.98 o 
   0   0  14        2.25        1.12      0.67 o 
   2   0  14        0.42        0.08      0.53 o 
  -4   1  14        3.35        3.11      0.80 o 
  -3   1  14        1.24        1.22      0.75 o 
  -2   1  14        6.77        6.71      0.97 o 
  -1   1  14        1.82        2.20      0.49 o 
   0   1  14        6.51        7.91      0.65 o 
   1   1  14       10.82       12.83      0.72 o 
  -4   2  14        2.41        1.66      0.63 o 
  -3   2  14        0.11        0.43      0.74 o 
  -2   2  14        0.15        0.34      0.84 o 
  -1   2  14        0.78        0.93      0.47 o 
   0   2  14        0.17        0.25      0.45 o 
   1   2  14        0.06       -0.20      0.43 o 
  -1   3  14       18.62       16.46      0.98 o 
   0   3  14        0.01        0.59      0.40 o 
                                                 
